# Supplementary material for: Fertilization mode differentially impacts the evolution of vertebrate sperm components
Source: Nat Commun. 2022 Nov 10;13:6809. doi: 10.1038/s41467-022-34609-7 (PMC9649735; doi:10.1038/s41467-022-34609-7)
Supplement: Supplementary file 3 — Source Data [file 41467_2022_34609_MOESM3_ESM.xlsx]

## Sheet: Figure 1 and 2
tip.label	Phylum	Class	Order	Family	Genus	Species	fertmode	headL	midpieceL	principlepL	totalL	source.sperm.morph	source.fertilization.mode	notes	principle.piece.length.calc.	total.length.calc.	citation_sperm1	citation_sperm2	citation_fertmode1	citation_fertmode2
Pseudomys_delicatulus	Chordata	Mammalia	Rodentia	Muridae	Pseudomys	delicatulus	1	4	19	65	88	Breed 1980	Fusco and Minelli 2019				Breed, W. G. 1980. Further observations on spermatozoal morphology and male reproductive tract anatomy of Pseudomys and Notomys species (Mammalia: Rodentia). Trans. R. Soc. S. Austral. 104(3-4): 51-55.		Fusco, G., and A. Minelli A. 2019. The biology of reproduction. Cambridge University Press.
Pseudomys_albocinereus	Chordata	Mammalia	Rodentia	Muridae	Pseudomys	albocinereus	1	4.9	22	93	119.9	McLennan et al. 2017	Fusco and Minelli 2019			Y	McLennan, H. J., S. Lüpold, P. Smissen, K. C. Rowe, and W. G. Breed. 2017. Greater sperm complexity in the Australasian old endemic rodents (Tribe: Hydromyini) is associated with increased levels of inter-male sperm competition. Reproduction, Fertility and Development 29(5): 921-930.		Fusco, G., and A. Minelli A. 2019. The biology of reproduction. Cambridge University Press.
Pseudomys_australis	Chordata	Mammalia	Rodentia	Muridae	Pseudomys	australis	1	5.2	22	95	122.2	McLennan et al. 2017	Fusco and Minelli 2019			Y	McLennan, H. J., S. Lüpold, P. Smissen, K. C. Rowe, and W. G. Breed. 2017. Greater sperm complexity in the Australasian old endemic rodents (Tribe: Hydromyini) is associated with increased levels of inter-male sperm competition. Reproduction, Fertility and Development 29(5): 921-930.		Fusco, G., and A. Minelli A. 2019. The biology of reproduction. Cambridge University Press.
Pseudomys_shortridgei	Chordata	Mammalia	Rodentia	Muridae	Pseudomys	shortridgei	1	5.1	22	67	94.1	McLennan et al. 2017	Fusco and Minelli 2019			Y	McLennan, H. J., S. Lüpold, P. Smissen, K. C. Rowe, and W. G. Breed. 2017. Greater sperm complexity in the Australasian old endemic rodents (Tribe: Hydromyini) is associated with increased levels of inter-male sperm competition. Reproduction, Fertility and Development 29(5): 921-930.		Fusco, G., and A. Minelli A. 2019. The biology of reproduction. Cambridge University Press.
Pseudomys_gracilicaudatus	Chordata	Mammalia	Rodentia	Muridae	Pseudomys	gracilicaudatus	1	7.7	23	105	135.7	McLennan et al. 2017	Fusco and Minelli 2019			Y	McLennan, H. J., S. Lüpold, P. Smissen, K. C. Rowe, and W. G. Breed. 2017. Greater sperm complexity in the Australasian old endemic rodents (Tribe: Hydromyini) is associated with increased levels of inter-male sperm competition. Reproduction, Fertility and Development 29(5): 921-930.		Fusco, G., and A. Minelli A. 2019. The biology of reproduction. Cambridge University Press.
Pseudomys_novaehollandiae	Chordata	Mammalia	Rodentia	Muridae	Pseudomys	novaehollandiae	1	4.5	21	77	102.5	McLennan et al. 2017	Fusco and Minelli 2019			Y	McLennan, H. J., S. Lüpold, P. Smissen, K. C. Rowe, and W. G. Breed. 2017. Greater sperm complexity in the Australasian old endemic rodents (Tribe: Hydromyini) is associated with increased levels of inter-male sperm competition. Reproduction, Fertility and Development 29(5): 921-930.		Fusco, G., and A. Minelli A. 2019. The biology of reproduction. Cambridge University Press.
Pseudomys_apodemoides	Chordata	Mammalia	Rodentia	Muridae	Pseudomys	apodemoides	1	5	22	90	117	McLennan et al. 2017	Fusco and Minelli 2019			Y	McLennan, H. J., S. Lüpold, P. Smissen, K. C. Rowe, and W. G. Breed. 2017. Greater sperm complexity in the Australasian old endemic rodents (Tribe: Hydromyini) is associated with increased levels of inter-male sperm competition. Reproduction, Fertility and Development 29(5): 921-930.		Fusco, G., and A. Minelli A. 2019. The biology of reproduction. Cambridge University Press.
Pseudomys_oralis	Chordata	Mammalia	Rodentia	Muridae	Pseudomys	oralis	1	6.4	22	94	122.4	McLennan et al. 2017	Fusco and Minelli 2019			Y	McLennan, H. J., S. Lüpold, P. Smissen, K. C. Rowe, and W. G. Breed. 2017. Greater sperm complexity in the Australasian old endemic rodents (Tribe: Hydromyini) is associated with increased levels of inter-male sperm competition. Reproduction, Fertility and Development 29(5): 921-930.		Fusco, G., and A. Minelli A. 2019. The biology of reproduction. Cambridge University Press.
Pseudomys_fumeus	Chordata	Mammalia	Rodentia	Muridae	Pseudomys	fumeus	1	5.6	22	100	127.6	McLennan et al. 2017	Fusco and Minelli 2019			Y	McLennan, H. J., S. Lüpold, P. Smissen, K. C. Rowe, and W. G. Breed. 2017. Greater sperm complexity in the Australasian old endemic rodents (Tribe: Hydromyini) is associated with increased levels of inter-male sperm competition. Reproduction, Fertility and Development 29(5): 921-930.		Fusco, G., and A. Minelli A. 2019. The biology of reproduction. Cambridge University Press.
Pseudomys_hermannsburgensis	Chordata	Mammalia	Rodentia	Muridae	Pseudomys	hermannsburgensis	1	5.3	23	92	120.3	McLennan et al. 2017	Fusco and Minelli 2019			Y	McLennan, H. J., S. Lüpold, P. Smissen, K. C. Rowe, and W. G. Breed. 2017. Greater sperm complexity in the Australasian old endemic rodents (Tribe: Hydromyini) is associated with increased levels of inter-male sperm competition. Reproduction, Fertility and Development 29(5): 921-930.		Fusco, G., and A. Minelli A. 2019. The biology of reproduction. Cambridge University Press.
Mastacomys_fuscus	Chordata	Mammalia	Rodentia	Muridae	Mastacomys	fuscus	1	6.7	22	86	114.7	McLennan et al. 2017	Fusco and Minelli 2019			Y	McLennan, H. J., S. Lüpold, P. Smissen, K. C. Rowe, and W. G. Breed. 2017. Greater sperm complexity in the Australasian old endemic rodents (Tribe: Hydromyini) is associated with increased levels of inter-male sperm competition. Reproduction, Fertility and Development 29(5): 921-930.		Fusco, G., and A. Minelli A. 2019. The biology of reproduction. Cambridge University Press.
Pseudomys_fieldi	Chordata	Mammalia	Rodentia	Muridae	Pseudomys	fieldi	1	4.7	20	86	110.7	McLennan et al. 2017	Fusco and Minelli 2019			Y	McLennan, H. J., S. Lüpold, P. Smissen, K. C. Rowe, and W. G. Breed. 2017. Greater sperm complexity in the Australasian old endemic rodents (Tribe: Hydromyini) is associated with increased levels of inter-male sperm competition. Reproduction, Fertility and Development 29(5): 921-930.		Fusco, G., and A. Minelli A. 2019. The biology of reproduction. Cambridge University Press.
Pseudomys_higginsi	Chordata	Mammalia	Rodentia	Muridae	Pseudomys	higginsi	1	4.7	20	91	115.7	McLennan et al. 2017	Fusco and Minelli 2019			Y	McLennan, H. J., S. Lüpold, P. Smissen, K. C. Rowe, and W. G. Breed. 2017. Greater sperm complexity in the Australasian old endemic rodents (Tribe: Hydromyini) is associated with increased levels of inter-male sperm competition. Reproduction, Fertility and Development 29(5): 921-930.		Fusco, G., and A. Minelli A. 2019. The biology of reproduction. Cambridge University Press.
Pseudomys_desertor	Chordata	Mammalia	Rodentia	Muridae	Pseudomys	desertor	1	6	22	88	116	McLennan et al. 2017	Fusco and Minelli 2019			Y	McLennan, H. J., S. Lüpold, P. Smissen, K. C. Rowe, and W. G. Breed. 2017. Greater sperm complexity in the Australasian old endemic rodents (Tribe: Hydromyini) is associated with increased levels of inter-male sperm competition. Reproduction, Fertility and Development 29(5): 921-930.		Fusco, G., and A. Minelli A. 2019. The biology of reproduction. Cambridge University Press.
Notomys_mitchellii	Chordata	Mammalia	Rodentia	Muridae	Notomys	mitchellii	1	5.5	25	83	113.5	McLennan et al. 2017	Fusco and Minelli 2019			Y	McLennan, H. J., S. Lüpold, P. Smissen, K. C. Rowe, and W. G. Breed. 2017. Greater sperm complexity in the Australasian old endemic rodents (Tribe: Hydromyini) is associated with increased levels of inter-male sperm competition. Reproduction, Fertility and Development 29(5): 921-930.		Fusco, G., and A. Minelli A. 2019. The biology of reproduction. Cambridge University Press.
Notomys_cervinus	Chordata	Mammalia	Rodentia	Muridae	Notomys	cervinus	1	5.6	26	79	110.6	McLennan et al. 2017	Fusco and Minelli 2019			Y	McLennan, H. J., S. Lüpold, P. Smissen, K. C. Rowe, and W. G. Breed. 2017. Greater sperm complexity in the Australasian old endemic rodents (Tribe: Hydromyini) is associated with increased levels of inter-male sperm competition. Reproduction, Fertility and Development 29(5): 921-930.		Fusco, G., and A. Minelli A. 2019. The biology of reproduction. Cambridge University Press.
Notomys_alexis	Chordata	Mammalia	Rodentia	Muridae	Notomys	alexis	1	5.6	26	80	111.6	McLennan et al. 2017	Fusco and Minelli 2019			Y	McLennan, H. J., S. Lüpold, P. Smissen, K. C. Rowe, and W. G. Breed. 2017. Greater sperm complexity in the Australasian old endemic rodents (Tribe: Hydromyini) is associated with increased levels of inter-male sperm competition. Reproduction, Fertility and Development 29(5): 921-930.		Fusco, G., and A. Minelli A. 2019. The biology of reproduction. Cambridge University Press.
Notomys_fuscus	Chordata	Mammalia	Rodentia	Muridae	Notomys	fuscus	1	6.5	26	70	102.5	McLennan et al. 2017	Fusco and Minelli 2019			Y	McLennan, H. J., S. Lüpold, P. Smissen, K. C. Rowe, and W. G. Breed. 2017. Greater sperm complexity in the Australasian old endemic rodents (Tribe: Hydromyini) is associated with increased levels of inter-male sperm competition. Reproduction, Fertility and Development 29(5): 921-930.		Fusco, G., and A. Minelli A. 2019. The biology of reproduction. Cambridge University Press.
Leggadina_lakedownensis	Chordata	Mammalia	Rodentia	Muridae	Leggadina	lakedownensis	1	4.7	24	97	125.7	McLennan et al. 2017	Fusco and Minelli 2019			Y	McLennan, H. J., S. Lüpold, P. Smissen, K. C. Rowe, and W. G. Breed. 2017. Greater sperm complexity in the Australasian old endemic rodents (Tribe: Hydromyini) is associated with increased levels of inter-male sperm competition. Reproduction, Fertility and Development 29(5): 921-930.		Fusco, G., and A. Minelli A. 2019. The biology of reproduction. Cambridge University Press.
Leggadina_forresti	Chordata	Mammalia	Rodentia	Muridae	Leggadina	forresti	1	5.7	24	96	125.7	McLennan et al. 2017	Fusco and Minelli 2019			Y	McLennan, H. J., S. Lüpold, P. Smissen, K. C. Rowe, and W. G. Breed. 2017. Greater sperm complexity in the Australasian old endemic rodents (Tribe: Hydromyini) is associated with increased levels of inter-male sperm competition. Reproduction, Fertility and Development 29(5): 921-930.		Fusco, G., and A. Minelli A. 2019. The biology of reproduction. Cambridge University Press.
Zyzomys_woodwardi	Chordata	Mammalia	Rodentia	Muridae	Zyzomys	woodwardi	1	5	21	110	136	McLennan et al. 2017	Fusco and Minelli 2019			Y	McLennan, H. J., S. Lüpold, P. Smissen, K. C. Rowe, and W. G. Breed. 2017. Greater sperm complexity in the Australasian old endemic rodents (Tribe: Hydromyini) is associated with increased levels of inter-male sperm competition. Reproduction, Fertility and Development 29(5): 921-930.		Fusco, G., and A. Minelli A. 2019. The biology of reproduction. Cambridge University Press.
Zyzomys_argurus	Chordata	Mammalia	Rodentia	Muridae	Zyzomys	argurus	1	5.5	24	119	148.5	McLennan et al. 2017	Fusco and Minelli 2019			Y	McLennan, H. J., S. Lüpold, P. Smissen, K. C. Rowe, and W. G. Breed. 2017. Greater sperm complexity in the Australasian old endemic rodents (Tribe: Hydromyini) is associated with increased levels of inter-male sperm competition. Reproduction, Fertility and Development 29(5): 921-930.		Fusco, G., and A. Minelli A. 2019. The biology of reproduction. Cambridge University Press.
Pseudomys_nanus	Chordata	Mammalia	Rodentia	Muridae	Pseudomys	nanus	1	6	23	89	118	McLennan et al. 2017	Fusco and Minelli 2019			Y	McLennan, H. J., S. Lüpold, P. Smissen, K. C. Rowe, and W. G. Breed. 2017. Greater sperm complexity in the Australasian old endemic rodents (Tribe: Hydromyini) is associated with increased levels of inter-male sperm competition. Reproduction, Fertility and Development 29(5): 921-930.		Fusco, G., and A. Minelli A. 2019. The biology of reproduction. Cambridge University Press.
Melomys_rufescens	Chordata	Mammalia	Rodentia	Muridae	Melomys	rufescens	1	8.5	22	90	120.5	Breed and Aplin 1994	Fusco and Minelli 2019			Y	Breed, W. G., and K. P. Aplin. 1994. Sperm morphology of murid rodents from New Guinea and the Solomon Islands: Phylogenetic implications. Australian Journal of Zoology 43(1): 17-30.		Fusco, G., and A. Minelli A. 2019. The biology of reproduction. Cambridge University Press.
Melomys_leucogaster	Chordata	Mammalia	Rodentia	Muridae	Melomys	leucogaster	1	8	24	80	112	Breed and Aplin 1994	Fusco and Minelli 2019			Y	Breed, W. G., and K. P. Aplin. 1994. Sperm morphology of murid rodents from New Guinea and the Solomon Islands: Phylogenetic implications. Australian Journal of Zoology 43(1): 17-30.		Fusco, G., and A. Minelli A. 2019. The biology of reproduction. Cambridge University Press.
Solomys_salebrosus	Chordata	Mammalia	Rodentia	Muridae	Solomys	salebrosus	1	5	20	62	87	Breed and Aplin 1994	Fusco and Minelli 2019			Y	Breed, W. G., and K. P. Aplin. 1994. Sperm morphology of murid rodents from New Guinea and the Solomon Islands: Phylogenetic implications. Australian Journal of Zoology 43(1): 17-30.		Fusco, G., and A. Minelli A. 2019. The biology of reproduction. Cambridge University Press.
Melomys_lutillus	Chordata	Mammalia	Rodentia	Muridae	Melomys	lutillus	1	9	22	87	118	Breed and Aplin 1994	Fusco and Minelli 2019			Y	Breed, W. G., and K. P. Aplin. 1994. Sperm morphology of murid rodents from New Guinea and the Solomon Islands: Phylogenetic implications. Australian Journal of Zoology 43(1): 17-30.		Fusco, G., and A. Minelli A. 2019. The biology of reproduction. Cambridge University Press.
Paramelomys_platyops	Chordata	Mammalia	Rodentia	Muridae	Paralomys	platyops	1	5.8	21	79	105.8	McLennan et al. 2017	Fusco and Minelli 2019			Y	McLennan, H. J., S. Lüpold, P. Smissen, K. C. Rowe, and W. G. Breed. 2017. Greater sperm complexity in the Australasian old endemic rodents (Tribe: Hydromyini) is associated with increased levels of inter-male sperm competition. Reproduction, Fertility and Development 29(5): 921-930.		Fusco, G., and A. Minelli A. 2019. The biology of reproduction. Cambridge University Press.
Paramelomys_levipes	Chordata	Mammalia	Rodentia	Muridae	Paramelomys	levipes	1	5.3	24	92	121.3	McLennan et al. 2017	Fusco and Minelli 2019			Y	McLennan, H. J., S. Lüpold, P. Smissen, K. C. Rowe, and W. G. Breed. 2017. Greater sperm complexity in the Australasian old endemic rodents (Tribe: Hydromyini) is associated with increased levels of inter-male sperm competition. Reproduction, Fertility and Development 29(5): 921-930.		Fusco, G., and A. Minelli A. 2019. The biology of reproduction. Cambridge University Press.
Paramelomys_rubex	Chordata	Mammalia	Rodentia	Muridae	Paramelomys	rubex	1	5.1	23	88	116.1	McLennan et al. 2017	Fusco and Minelli 2019			Y	McLennan, H. J., S. Lüpold, P. Smissen, K. C. Rowe, and W. G. Breed. 2017. Greater sperm complexity in the Australasian old endemic rodents (Tribe: Hydromyini) is associated with increased levels of inter-male sperm competition. Reproduction, Fertility and Development 29(5): 921-930.		Fusco, G., and A. Minelli A. 2019. The biology of reproduction. Cambridge University Press.
Uromys_anak	Chordata	Mammalia	Rodentia	Muridae	Uromys	anak	1	8	21	72	110.9	Breed and Aplin 1994	Fusco and Minelli 2019			Y	Breed, W. G., and K. P. Aplin. 1994. Sperm morphology of murid rodents from New Guinea and the Solomon Islands: Phylogenetic implications. Australian Journal of Zoology 43(1): 17-30.		Fusco, G., and A. Minelli A. 2019. The biology of reproduction. Cambridge University Press.
Uromys_caudimaculatus	Chordata	Mammalia	Rodentia	Muridae	Uromys	caudimaculatus	1	7	21	71	99	McLennan et al. 2017	Fusco and Minelli 2019			Y	McLennan, H. J., S. Lüpold, P. Smissen, K. C. Rowe, and W. G. Breed. 2017. Greater sperm complexity in the Australasian old endemic rodents (Tribe: Hydromyini) is associated with increased levels of inter-male sperm competition. Reproduction, Fertility and Development 29(5): 921-930.		Fusco, G., and A. Minelli A. 2019. The biology of reproduction. Cambridge University Press.
Mesembriomys_macrurus	Chordata	Mammalia	Rodentia	Muridae	Mesembriomys	macrurus	1	5.7	21	92	118.7	McLennan et al. 2017	Fusco and Minelli 2019			Y	McLennan, H. J., S. Lüpold, P. Smissen, K. C. Rowe, and W. G. Breed. 2017. Greater sperm complexity in the Australasian old endemic rodents (Tribe: Hydromyini) is associated with increased levels of inter-male sperm competition. Reproduction, Fertility and Development 29(5): 921-930.		Fusco, G., and A. Minelli A. 2019. The biology of reproduction. Cambridge University Press.
Conilurus_penicillatus	Chordata	Mammalia	Rodentia	Muridae	Conilurus	penicillatus	1	4.8	22	103	129.8	McLennan et al. 2017	Fusco and Minelli 2019			Y	McLennan, H. J., S. Lüpold, P. Smissen, K. C. Rowe, and W. G. Breed. 2017. Greater sperm complexity in the Australasian old endemic rodents (Tribe: Hydromyini) is associated with increased levels of inter-male sperm competition. Reproduction, Fertility and Development 29(5): 921-930.		Fusco, G., and A. Minelli A. 2019. The biology of reproduction. Cambridge University Press.
Leporillus_conditor	Chordata	Mammalia	Rodentia	Muridae	Leporillus	conditor	1	5.8	23	78	106.8	McLennan et al. 2017	Fusco and Minelli 2019			Y	McLennan, H. J., S. Lüpold, P. Smissen, K. C. Rowe, and W. G. Breed. 2017. Greater sperm complexity in the Australasian old endemic rodents (Tribe: Hydromyini) is associated with increased levels of inter-male sperm competition. Reproduction, Fertility and Development 29(5): 921-930.		Fusco, G., and A. Minelli A. 2019. The biology of reproduction. Cambridge University Press.
Pseudohydromys_ellermani	Chordata	Mammalia	Rodentia	Muridae	Pseudohydromys	ellermani	1	5.7	23	87	115.7	McLennan et al. 2017	Fusco and Minelli 2019			Y	McLennan, H. J., S. Lüpold, P. Smissen, K. C. Rowe, and W. G. Breed. 2017. Greater sperm complexity in the Australasian old endemic rodents (Tribe: Hydromyini) is associated with increased levels of inter-male sperm competition. Reproduction, Fertility and Development 29(5): 921-930.		Fusco, G., and A. Minelli A. 2019. The biology of reproduction. Cambridge University Press.
Xeromys_myoides	Chordata	Mammalia	Rodentia	Muridae	Xeromys	myoides	1	5.6	23	79	107.6	McLennan et al. 2017	Fusco and Minelli 2019			Y	McLennan, H. J., S. Lüpold, P. Smissen, K. C. Rowe, and W. G. Breed. 2017. Greater sperm complexity in the Australasian old endemic rodents (Tribe: Hydromyini) is associated with increased levels of inter-male sperm competition. Reproduction, Fertility and Development 29(5): 921-930.		Fusco, G., and A. Minelli A. 2019. The biology of reproduction. Cambridge University Press.
Leptomys_elegans	Chordata	Mammalia	Rodentia	Muridae	Leptomys	elegans	1	10.5	28	100	138.5	Breed and Aplin 1994	Fusco and Minelli 2019			Y	Breed, W. G., and K. P. Aplin. 1994. Sperm morphology of murid rodents from New Guinea and the Solomon Islands: Phylogenetic implications. Australian Journal of Zoology 43(1): 17-30.		Fusco, G., and A. Minelli A. 2019. The biology of reproduction. Cambridge University Press.
Parahydromys_asper	Chordata	Mammalia	Rodentia	Muridae	Parahydromys	asper	1	8	22	90	120	Breed and Aplin 1994	Fusco and Minelli 2019			Y	Breed, W. G., and K. P. Aplin. 1994. Sperm morphology of murid rodents from New Guinea and the Solomon Islands: Phylogenetic implications. Australian Journal of Zoology 43(1): 17-30.		Fusco, G., and A. Minelli A. 2019. The biology of reproduction. Cambridge University Press.
Hydromys_chrysogaster	Chordata	Mammalia	Rodentia	Muridae	Hydromys	chrysogaster	1	5	20	92	117	McLennan et al. 2017	Fusco and Minelli 2019			Y	McLennan, H. J., S. Lüpold, P. Smissen, K. C. Rowe, and W. G. Breed. 2017. Greater sperm complexity in the Australasian old endemic rodents (Tribe: Hydromyini) is associated with increased levels of inter-male sperm competition. Reproduction, Fertility and Development 29(5): 921-930.		Fusco, G., and A. Minelli A. 2019. The biology of reproduction. Cambridge University Press.
Mammelomys_rattoides	Chordata	Mammalia	Rodentia	Muridae	Mammelomys	rattoides	1	7	24	106	137	McLennan et al. 2017	Fusco and Minelli 2019			Y	McLennan, H. J., S. Lüpold, P. Smissen, K. C. Rowe, and W. G. Breed. 2017. Greater sperm complexity in the Australasian old endemic rodents (Tribe: Hydromyini) is associated with increased levels of inter-male sperm competition. Reproduction, Fertility and Development 29(5): 921-930.		Fusco, G., and A. Minelli A. 2019. The biology of reproduction. Cambridge University Press.
Mammelomys_lanosus	Chordata	Mammalia	Rodentia	Muridae	Mammelomys	lanosus	1	7.9	26	109	142.9	McLennan et al. 2017	Fusco and Minelli 2019			Y	McLennan, H. J., S. Lüpold, P. Smissen, K. C. Rowe, and W. G. Breed. 2017. Greater sperm complexity in the Australasian old endemic rodents (Tribe: Hydromyini) is associated with increased levels of inter-male sperm competition. Reproduction, Fertility and Development 29(5): 921-930.		Fusco, G., and A. Minelli A. 2019. The biology of reproduction. Cambridge University Press.
Mallomys_rothschildi	Chordata	Mammalia	Rodentia	Muridae	Mallomys	rothschildi	1	6.9	34	117	157.9	McLennan et al. 2017	Fusco and Minelli 2019			Y	McLennan, H. J., S. Lüpold, P. Smissen, K. C. Rowe, and W. G. Breed. 2017. Greater sperm complexity in the Australasian old endemic rodents (Tribe: Hydromyini) is associated with increased levels of inter-male sperm competition. Reproduction, Fertility and Development 29(5): 921-930.		Fusco, G., and A. Minelli A. 2019. The biology of reproduction. Cambridge University Press.
Abeomelomys_sevia	Chordata	Mammalia	Rodentia	Muridae	Abeomelomys	sevia	1	9.2	39	126	174.2	McLennan et al. 2017	Fusco and Minelli 2019			Y	McLennan, H. J., S. Lüpold, P. Smissen, K. C. Rowe, and W. G. Breed. 2017. Greater sperm complexity in the Australasian old endemic rodents (Tribe: Hydromyini) is associated with increased levels of inter-male sperm competition. Reproduction, Fertility and Development 29(5): 921-930.		Fusco, G., and A. Minelli A. 2019. The biology of reproduction. Cambridge University Press.
Xenuromys_barbatus	Chordata	Mammalia	Rodentia	Muridae	Xenuromys	barbatus	1	6.3	32	117	155.3	McLennan et al. 2017	Fusco and Minelli 2019			Y	McLennan, H. J., S. Lüpold, P. Smissen, K. C. Rowe, and W. G. Breed. 2017. Greater sperm complexity in the Australasian old endemic rodents (Tribe: Hydromyini) is associated with increased levels of inter-male sperm competition. Reproduction, Fertility and Development 29(5): 921-930.		Fusco, G., and A. Minelli A. 2019. The biology of reproduction. Cambridge University Press.
Pogonomys_sylvestris	Chordata	Mammalia	Rodentia	Muridae	Pogonomys	sylvestris	1	4.6	29	82	115.6	McLennan et al. 2017	Fusco and Minelli 2019			Y	McLennan, H. J., S. Lüpold, P. Smissen, K. C. Rowe, and W. G. Breed. 2017. Greater sperm complexity in the Australasian old endemic rodents (Tribe: Hydromyini) is associated with increased levels of inter-male sperm competition. Reproduction, Fertility and Development 29(5): 921-930.		Fusco, G., and A. Minelli A. 2019. The biology of reproduction. Cambridge University Press.
Pogonomys_macrourus	Chordata	Mammalia	Rodentia	Muridae	Pogonomys	macrourus	1	5.3	28	83	116.3	McLennan et al. 2017	Fusco and Minelli 2019			Y	McLennan, H. J., S. Lüpold, P. Smissen, K. C. Rowe, and W. G. Breed. 2017. Greater sperm complexity in the Australasian old endemic rodents (Tribe: Hydromyini) is associated with increased levels of inter-male sperm competition. Reproduction, Fertility and Development 29(5): 921-930.		Fusco, G., and A. Minelli A. 2019. The biology of reproduction. Cambridge University Press.
Pogonomys_loriae	Chordata	Mammalia	Rodentia	Muridae	Pogonomys	loriae	1	6.3	25	86	117.3	McLennan et al. 2017	Fusco and Minelli 2019			Y	McLennan, H. J., S. Lüpold, P. Smissen, K. C. Rowe, and W. G. Breed. 2017. Greater sperm complexity in the Australasian old endemic rodents (Tribe: Hydromyini) is associated with increased levels of inter-male sperm competition. Reproduction, Fertility and Development 29(5): 921-930.		Fusco, G., and A. Minelli A. 2019. The biology of reproduction. Cambridge University Press.
Pogonomys_championi	Chordata	Mammalia	Rodentia	Muridae	Pogonomys	championi	1	6.5	26	80	112.5	Breed and Aplin 1994	Fusco and Minelli 2019			Y	Breed, W. G., and K. P. Aplin. 1994. Sperm morphology of murid rodents from New Guinea and the Solomon Islands: Phylogenetic implications. Australian Journal of Zoology 43(1): 17-30.		Fusco, G., and A. Minelli A. 2019. The biology of reproduction. Cambridge University Press.
Hyomys_goliath	Chordata	Mammalia	Rodentia	Muridae	Hyomys	goliath	1	6.7	29	96	131.7	McLennan et al. 2017	Fusco and Minelli 2019			Y	McLennan, H. J., S. Lüpold, P. Smissen, K. C. Rowe, and W. G. Breed. 2017. Greater sperm complexity in the Australasian old endemic rodents (Tribe: Hydromyini) is associated with increased levels of inter-male sperm competition. Reproduction, Fertility and Development 29(5): 921-930.		Fusco, G., and A. Minelli A. 2019. The biology of reproduction. Cambridge University Press.
Chiruromys_vates	Chordata	Mammalia	Rodentia	Muridae	Chiruromys	vates	1	8.3	55	102	165.3	McLennan et al. 2017	Fusco and Minelli 2019			Y	McLennan, H. J., S. Lüpold, P. Smissen, K. C. Rowe, and W. G. Breed. 2017. Greater sperm complexity in the Australasian old endemic rodents (Tribe: Hydromyini) is associated with increased levels of inter-male sperm competition. Reproduction, Fertility and Development 29(5): 921-930.		Fusco, G., and A. Minelli A. 2019. The biology of reproduction. Cambridge University Press.
Lorentzimys_nouhuysi	Chordata	Mammalia	Rodentia	Muridae	Lorentzimys	nouhuysi	1	6.2	34	101	141.2	McLennan et al. 2017	Fusco and Minelli 2019			Y	McLennan, H. J., S. Lüpold, P. Smissen, K. C. Rowe, and W. G. Breed. 2017. Greater sperm complexity in the Australasian old endemic rodents (Tribe: Hydromyini) is associated with increased levels of inter-male sperm competition. Reproduction, Fertility and Development 29(5): 921-930.		Fusco, G., and A. Minelli A. 2019. The biology of reproduction. Cambridge University Press.
Anisomys_imitator	Chordata	Mammalia	Rodentia	Muridae	Anisomys	imitator	1	8	26	117	151	McLennan et al. 2017	Fusco and Minelli 2019			Y	McLennan, H. J., S. Lüpold, P. Smissen, K. C. Rowe, and W. G. Breed. 2017. Greater sperm complexity in the Australasian old endemic rodents (Tribe: Hydromyini) is associated with increased levels of inter-male sperm competition. Reproduction, Fertility and Development 29(5): 921-930.		Fusco, G., and A. Minelli A. 2019. The biology of reproduction. Cambridge University Press.
Apomys_musculus	Chordata	Mammalia	Rodentia	Muridae	Apomys	musculus	1	6.9	15.2	98.4	120.5	Breed et al. 2019	Fusco and Minelli 2019		Y	Y	Breed, W. G., Hassan, H., Gonzalez, M., McLennan, H. J., Leigh, C. M., & Heaney, L. R. 2019. Interspecific diversity of testes mass and sperm morphology in the Philippine chrotomyine rodents: implications for differences in breeding systems across the species. Reproduction, Fertility and Development 31(4): 705-711.		Fusco, G., and A. Minelli A. 2019. The biology of reproduction. Cambridge University Press.
Apomys_microdon	Chordata	Mammalia	Rodentia	Muridae	Apomys	microdon	1	6.4	17.4	99.4	123.2	Breed et al. 2019	Fusco and Minelli 2019		Y	Y	Breed, W. G., Hassan, H., Gonzalez, M., McLennan, H. J., Leigh, C. M., & Heaney, L. R. 2019. Interspecific diversity of testes mass and sperm morphology in the Philippine chrotomyine rodents: implications for differences in breeding systems across the species. Reproduction, Fertility and Development 31(4): 705-711.		Fusco, G., and A. Minelli A. 2019. The biology of reproduction. Cambridge University Press.
Apomys_insignis	Chordata	Mammalia	Rodentia	Muridae	Apomys	insignis	1	5.4	15.7	78.5	99.6	Breed et al. 2019	Fusco and Minelli 2019		Y	Y	Breed, W. G., Hassan, H., Gonzalez, M., McLennan, H. J., Leigh, C. M., & Heaney, L. R. 2019. Interspecific diversity of testes mass and sperm morphology in the Philippine chrotomyine rodents: implications for differences in breeding systems across the species. Reproduction, Fertility and Development 31(4): 705-711.		Fusco, G., and A. Minelli A. 2019. The biology of reproduction. Cambridge University Press.
Apomys_datae	Chordata	Mammalia	Rodentia	Muridae	Apomys	datae	1	7.4	19.4	94.8	121.6	Breed et al. 2019	Fusco and Minelli 2019		Y	Y	Breed, W. G., Hassan, H., Gonzalez, M., McLennan, H. J., Leigh, C. M., & Heaney, L. R. 2019. Interspecific diversity of testes mass and sperm morphology in the Philippine chrotomyine rodents: implications for differences in breeding systems across the species. Reproduction, Fertility and Development 31(4): 705-711.		Fusco, G., and A. Minelli A. 2019. The biology of reproduction. Cambridge University Press.
Apomys_camiguinensis	Chordata	Mammalia	Rodentia	Muridae	Apomys	camiguinensis	1	5.8	13.5	75	94.3	Breed et al. 2019	Fusco and Minelli 2019		Y	Y	Breed, W. G., Hassan, H., Gonzalez, M., McLennan, H. J., Leigh, C. M., & Heaney, L. R. 2019. Interspecific diversity of testes mass and sperm morphology in the Philippine chrotomyine rodents: implications for differences in breeding systems across the species. Reproduction, Fertility and Development 31(4): 705-711.		Fusco, G., and A. Minelli A. 2019. The biology of reproduction. Cambridge University Press.
Apomys_banahao	Chordata	Mammalia	Rodentia	Muridae	Apomys	banahao	1	6.8	21.7	86.6	115.1	Breed et al. 2019	Fusco and Minelli 2019		Y	Y	Breed, W. G., Hassan, H., Gonzalez, M., McLennan, H. J., Leigh, C. M., & Heaney, L. R. 2019. Interspecific diversity of testes mass and sperm morphology in the Philippine chrotomyine rodents: implications for differences in breeding systems across the species. Reproduction, Fertility and Development 31(4): 705-711.		Fusco, G., and A. Minelli A. 2019. The biology of reproduction. Cambridge University Press.
Apomys_abrae	Chordata	Mammalia	Rodentia	Muridae	Apomys	abrae	1	6.5	19.7	89.3	115.5	Breed et al. 2019	Fusco and Minelli 2019		Y	Y	Breed, W. G., Hassan, H., Gonzalez, M., McLennan, H. J., Leigh, C. M., & Heaney, L. R. 2019. Interspecific diversity of testes mass and sperm morphology in the Philippine chrotomyine rodents: implications for differences in breeding systems across the species. Reproduction, Fertility and Development 31(4): 705-711.		Fusco, G., and A. Minelli A. 2019. The biology of reproduction. Cambridge University Press.
Apomys_sierrae	Chordata	Mammalia	Rodentia	Muridae	Apomys	sierrae	1	5	18.6	80	103.6	Breed et al. 2019	Fusco and Minelli 2019		Y	Y	Breed, W. G., Hassan, H., Gonzalez, M., McLennan, H. J., Leigh, C. M., & Heaney, L. R. 2019. Interspecific diversity of testes mass and sperm morphology in the Philippine chrotomyine rodents: implications for differences in breeding systems across the species. Reproduction, Fertility and Development 31(4): 705-711.		Fusco, G., and A. Minelli A. 2019. The biology of reproduction. Cambridge University Press.
Chrotomys_silaceus	Chordata	Mammalia	Rodentia	Muridae	Chrotomys	silaceus	1	8.7	35.4	103.6	147.7	Breed et al. 2019	Fusco and Minelli 2019		Y	Y	Breed, W. G., Hassan, H., Gonzalez, M., McLennan, H. J., Leigh, C. M., & Heaney, L. R. 2019. Interspecific diversity of testes mass and sperm morphology in the Philippine chrotomyine rodents: implications for differences in breeding systems across the species. Reproduction, Fertility and Development 31(4): 705-711.		Fusco, G., and A. Minelli A. 2019. The biology of reproduction. Cambridge University Press.
Chrotomys_mindorensis	Chordata	Mammalia	Rodentia	Muridae	Chrotomys	mindorensis	1	8.6	41	100	149.6	Breed et al. 2019	Fusco and Minelli 2019		Y	Y	Breed, W. G., Hassan, H., Gonzalez, M., McLennan, H. J., Leigh, C. M., & Heaney, L. R. 2019. Interspecific diversity of testes mass and sperm morphology in the Philippine chrotomyine rodents: implications for differences in breeding systems across the species. Reproduction, Fertility and Development 31(4): 705-711.		Fusco, G., and A. Minelli A. 2019. The biology of reproduction. Cambridge University Press.
Soricomys_kalinga	Chordata	Mammalia	Rodentia	Muridae	Soricomys	kalinga	1	8.2	41.6	94.6	144.4	Breed et al. 2019	Fusco and Minelli 2019		Y	Y	Breed, W. G., Hassan, H., Gonzalez, M., McLennan, H. J., Leigh, C. M., & Heaney, L. R. 2019. Interspecific diversity of testes mass and sperm morphology in the Philippine chrotomyine rodents: implications for differences in breeding systems across the species. Reproduction, Fertility and Development 31(4): 705-711.		Fusco, G., and A. Minelli A. 2019. The biology of reproduction. Cambridge University Press.
Chiropodomys_gliroides	Chordata	Mammalia	Rodentia	Muridae	Chiropodomys	gliroides	1	10	22	80	112	Breed and Yong 1986	Fusco and Minelli 2019				Breed, W. G., and H. S. Yong. 1986. Sperm morphology of murid rodents from Malaysia and its possible phylogenetic significance. American Museum Novitates 2856: 1-12.		Fusco, G., and A. Minelli A. 2019. The biology of reproduction. Cambridge University Press.
Millardia_meltada	Chordata	Mammalia	Rodentia	Muridae	Millardia	meltada	1	7	17	70	94	Breed 2004	Fusco and Minelli 2019			Y	Breed, W. G. 2004. The spermatozoon of Eurasian murine rodents: its morphological diversity and evolution. Journal of Morphology 261(1): 52-69.		Fusco, G., and A. Minelli A. 2019. The biology of reproduction. Cambridge University Press.
Lemniscomys_barbarus	Chordata	Mammalia	Rodentia	Muridae	Lemniscomys	barbarus	1	8	22	70	100	Breed 1995	Fusco and Minelli 2019			Y	Breed, W. G. 1995. Spermatozoa of murid rodents from Africa: morphological diversity and evolutionary trends. Journal of Zoology 237(4): 625-651.		Fusco, G., and A. Minelli A. 2019. The biology of reproduction. Cambridge University Press.
Lemniscomys_striatus	Chordata	Mammalia	Rodentia	Muridae	Lemniscomys	striatus	1	8	22	70	100	Breed 1995	Fusco and Minelli 2019			Y	Breed, W. G. 1995. Spermatozoa of murid rodents from Africa: morphological diversity and evolutionary trends. Journal of Zoology 237(4): 625-651.		Fusco, G., and A. Minelli A. 2019. The biology of reproduction. Cambridge University Press.
Rhabdomys_pumilio	Chordata	Mammalia	Rodentia	Muridae	Rhabdomys	pumilio	1	9	20	85	114	Breed 1995	Fusco and Minelli 2019			Y	Breed, W. G. 1995. Spermatozoa of murid rodents from Africa: morphological diversity and evolutionary trends. Journal of Zoology 237(4): 625-651.		Fusco, G., and A. Minelli A. 2019. The biology of reproduction. Cambridge University Press.
Aethomys_chrysophilus	Chordata	Mammalia	Rodentia	Muridae	Aethomys	chrysophilus	1	7.59787	21.917	73.3447	102.86	Visser and Robinson 1987	Fusco and Minelli 2019	Values are weighted mean from several populations		Y	Visser, D. S., and T. J. Robinson. 1987. Systematic implications of spermatozoan and bacular morphology for the South African Aethomys. Mammalia 51(3): 447-454.		Fusco, G., and A. Minelli A. 2019. The biology of reproduction. Cambridge University Press.
Aethomys_nyikae	Chordata	Mammalia	Rodentia	Muridae	Aethomys	nyikae	1	10	30	65	105	Breed 1995	Fusco and Minelli 2019	one 3-4um long ventral process present on head hook		Y	Breed, W. G. 1995. Spermatozoa of murid rodents from Africa: morphological diversity and evolutionary trends. Journal of Zoology 237(4): 625-651.		Fusco, G., and A. Minelli A. 2019. The biology of reproduction. Cambridge University Press.
Aethomys_kaiseri	Chordata	Mammalia	Rodentia	Muridae	Aethomys	kaiseri	1	8	27	97	132	Breed 1995	Fusco and Minelli 2019			Y	Breed, W. G. 1995. Spermatozoa of murid rodents from Africa: morphological diversity and evolutionary trends. Journal of Zoology 237(4): 625-651.		Fusco, G., and A. Minelli A. 2019. The biology of reproduction. Cambridge University Press.
Grammomys_gazellae	Chordata	Mammalia	Rodentia	Muridae	Grammomys	gazellae	1	10	22	95	127	Breed 1995	Fusco and Minelli 2019			Y	Breed, W. G. 1995. Spermatozoa of murid rodents from Africa: morphological diversity and evolutionary trends. Journal of Zoology 237(4): 625-651.		Fusco, G., and A. Minelli A. 2019. The biology of reproduction. Cambridge University Press.
Micaelamys_namaquensis	Chordata	Mammalia	Rodentia	Muridae	Aethomys	namaquensis	1	8.6	19.9	69.3	97.8	Visser and Robinson 1987	Fusco and Minelli 2019			Y	Visser, D. S., and T. J. Robinson. 1987. Systematic implications of spermatozoan and bacular morphology for the South African Aethomys. Mammalia 51(3): 447-454.		Fusco, G., and A. Minelli A. 2019. The biology of reproduction. Cambridge University Press.
Micaelamys_granti	Chordata	Mammalia	Rodentia	Muridae	Aethomys	granti	1	8.7	23.5	75.8	108	Visser and Robinson 1987	Fusco and Minelli 2019			Y	Visser, D. S., and T. J. Robinson. 1987. Systematic implications of spermatozoan and bacular morphology for the South African Aethomys. Mammalia 51(3): 447-454.		Fusco, G., and A. Minelli A. 2019. The biology of reproduction. Cambridge University Press.
Stochomys_longicaudatus	Chordata	Mammalia	Rodentia	Muridae	Stochomys	longicaudatus	1	4.5	8	55	67.5	Breed 1995	Fusco and Minelli 2019			Y	Breed, W. G. 1995. Spermatozoa of murid rodents from Africa: morphological diversity and evolutionary trends. Journal of Zoology 237(4): 625-651.		Fusco, G., and A. Minelli A. 2019. The biology of reproduction. Cambridge University Press.
Myotomys_unisulcatus	Chordata	Mammalia	Rodentia	Muridae	Otomys	unisulcatus	1	15.8	23.8	79.1	118.7	Bernard et al. 1991	Fusco and Minelli 2019		Y	Y	Bernard, R. T. F., A. N. Hodgson, and H. Campbell. 1991. Sperm structure and taxonomic affinities of five African rodents of the subfamily Otomyinae. South African Journal of Science 87(10): 503-506.		Fusco, G., and A. Minelli A. 2019. The biology of reproduction. Cambridge University Press.
Myotomys_sloggetti	Chordata	Mammalia	Rodentia	Muridae	Otomys	sloggetti	1	10.5	24.6	74.9	110	Bernard et al. 1991	Fusco and Minelli 2019		Y	Y	Bernard, R. T. F., A. N. Hodgson, and H. Campbell. 1991. Sperm structure and taxonomic affinities of five African rodents of the subfamily Otomyinae. South African Journal of Science 87(10): 503-506.		Fusco, G., and A. Minelli A. 2019. The biology of reproduction. Cambridge University Press.
Parotomys_brantsii	Chordata	Mammalia	Rodentia	Muridae	Paralomys	branisii	1	12.4	24.6	79.7	116.7	Bernard et al. 1991	Fusco and Minelli 2019		Y	Y	Bernard, R. T. F., A. N. Hodgson, and H. Campbell. 1991. Sperm structure and taxonomic affinities of five African rodents of the subfamily Otomyinae. South African Journal of Science 87(10): 503-506.		Fusco, G., and A. Minelli A. 2019. The biology of reproduction. Cambridge University Press.
Otomys_irroratus	Chordata	Mammalia	Rodentia	Muridae	Otomys	irroratus	1	15	22.7	83.9	121.6	Bernard et al. 1991	Fusco and Minelli 2019		Y	Y	Bernard, R. T. F., A. N. Hodgson, and H. Campbell. 1991. Sperm structure and taxonomic affinities of five African rodents of the subfamily Otomyinae. South African Journal of Science 87(10): 503-506.		Fusco, G., and A. Minelli A. 2019. The biology of reproduction. Cambridge University Press.
Otomys_angoniensis	Chordata	Mammalia	Rodentia	Muridae	Otomys	angoniensis	1	13.8	24.2	79.7	117.7	Bernard et al. 1991	Fusco and Minelli 2019		Y	Y	Bernard, R. T. F., A. N. Hodgson, and H. Campbell. 1991. Sperm structure and taxonomic affinities of five African rodents of the subfamily Otomyinae. South African Journal of Science 87(10): 503-506.		Fusco, G., and A. Minelli A. 2019. The biology of reproduction. Cambridge University Press.
Mastomys_natalensis	Chordata	Mammalia	Rodentia	Muridae	Mastomys	natalensis	1	12	49	107	168	Breed 1995	Fusco and Minelli 2019			Y	Breed, W. G. 1995. Spermatozoa of murid rodents from Africa: morphological diversity and evolutionary trends. Journal of Zoology 237(4): 625-651.		Fusco, G., and A. Minelli A. 2019. The biology of reproduction. Cambridge University Press.
Mastomys_coucha	Chordata	Mammalia	Rodentia	Muridae	Mastomys	coucha	1	10	42	105	157	Breed 1995	Fusco and Minelli 2019			Y	Breed, W. G. 1995. Spermatozoa of murid rodents from Africa: morphological diversity and evolutionary trends. Journal of Zoology 237(4): 625-651.		Fusco, G., and A. Minelli A. 2019. The biology of reproduction. Cambridge University Press.
Mus_musculus	Chordata	Mammalia	Rodentia	Muridae	Mus	musculus	1	7.9	18.4	96.6	122.9	Hirth 1960	Fusco and Minelli 2019				Hirth, H. F. 1960. The spermatozoa of some North American bats and rodents. Journal of Morphology 106(1): 77-83.		Fusco, G., and A. Minelli A. 2019. The biology of reproduction. Cambridge University Press.
Apodemus_peninsulae	Chordata	Mammalia	Rodentia	Muridae	Apodemus	peninsulae	1	7.8	22.5	93	124.1	Lee and Mori 2006	Fusco and Minelli 2019				Lee, J. H., and T. Mori. 2006. Apodemus agrarius coreae and Apodemus. Journal of the Faculty of Agriculture Kyushu University. 51(1): 125-133.		Fusco, G., and A. Minelli A. 2019. The biology of reproduction. Cambridge University Press.
Apodemus_semotus	Chordata	Mammalia	Rodentia	Muridae	Apodemus	semotus	1	9	22	97	128	Breed 2004	Fusco and Minelli 2019			Y	Breed, W. G. 2004. The spermatozoon of Eurasian murine rodents: its morphological diversity and evolution. Journal of Morphology 261(1): 52-69.		Fusco, G., and A. Minelli A. 2019. The biology of reproduction. Cambridge University Press.
Apodemus_agrarius	Chordata	Mammalia	Rodentia	Muridae	Apodemus	agrarius	1	10	20	100	130	Breed 2004	Fusco and Minelli 2019			Y	Breed, W. G. 2004. The spermatozoon of Eurasian murine rodents: its morphological diversity and evolution. Journal of Morphology 261(1): 52-69.		Fusco, G., and A. Minelli A. 2019. The biology of reproduction. Cambridge University Press.
Apodemus_speciosus	Chordata	Mammalia	Rodentia	Muridae	Apodemus	speciosus	1	10	25	95	130	Breed 2004	Fusco and Minelli 2019			Y	Breed, W. G. 2004. The spermatozoon of Eurasian murine rodents: its morphological diversity and evolution. Journal of Morphology 261(1): 52-69.		Fusco, G., and A. Minelli A. 2019. The biology of reproduction. Cambridge University Press.
Apodemus_sylvaticus	Chordata	Mammalia	Rodentia	Muridae	Apodemus	sylvaticus	1	9.8	24	100	133.8	Friend 1936	Fusco and Minelli 2019				Friend, G. F. 1936. Memoirs: The Sperms of the British Muridae. Journal of Cell Science 78: 419-443.		Fusco, G., and A. Minelli A. 2019. The biology of reproduction. Cambridge University Press.
Apodemus_flavicollis	Chordata	Mammalia	Rodentia	Muridae	Apodemus	flavicollis	1	8.8	23	93	125.4	Friend 1936	Fusco and Minelli 2019				Friend, G. F. 1936. Memoirs: The Sperms of the British Muridae. Journal of Cell Science 78: 419-443.		Fusco, G., and A. Minelli A. 2019. The biology of reproduction. Cambridge University Press.
Apodemus_argenteus	Chordata	Mammalia	Rodentia	Muridae	Apodemus	argenteus	1	7	25	90	123	Breed 2004	Fusco and Minelli 2019			Y	Breed, W. G. 2004. The spermatozoon of Eurasian murine rodents: its morphological diversity and evolution. Journal of Morphology 261(1): 52-69.		Fusco, G., and A. Minelli A. 2019. The biology of reproduction. Cambridge University Press.
Tokudaia_osimensis	Chordata	Mammalia	Rodentia	Muridae	Tokudaia	osimensis	1	6	15	57	78	Breed 2004	Fusco and Minelli 2019			Y	Breed, W. G. 2004. The spermatozoon of Eurasian murine rodents: its morphological diversity and evolution. Journal of Morphology 261(1): 52-69.		Fusco, G., and A. Minelli A. 2019. The biology of reproduction. Cambridge University Press.
Rattus_lutreolus	Chordata	Mammalia	Rodentia	Muridae	Rattus	lutreolus	1	14	54	95	163	Breed and Sarafis 1979	Fusco and Minelli 2019	sperm head and total lengths taken from middle of range (13-15um), (162-164um)			Breed, W. G., and V. Sarafis. 1979. Variation in sperm head morphology in the Australian rodent Notomys alexis. Australian Journal of Zoology 31(3): 313-316.		Fusco, G., and A. Minelli A. 2019. The biology of reproduction. Cambridge University Press.
Rattus_fuscipes	Chordata	Mammalia	Rodentia	Muridae	Rattus	fuscipes	1	12	48	102	162	Breed and Sarafis 1979	Fusco and Minelli 2019				Breed, W. G., and V. Sarafis. 1979. Variation in sperm head morphology in the Australian rodent Notomys alexis. Australian Journal of Zoology 31(3): 313-316.		Fusco, G., and A. Minelli A. 2019. The biology of reproduction. Cambridge University Press.
Rattus_colletti	Chordata	Mammalia	Rodentia	Muridae	Rattus	colletti	1	12	51	95	158	Breed and Sarafis 1979	Fusco and Minelli 2019				Breed, W. G., and V. Sarafis. 1979. Variation in sperm head morphology in the Australian rodent Notomys alexis. Australian Journal of Zoology 31(3): 313-316.		Fusco, G., and A. Minelli A. 2019. The biology of reproduction. Cambridge University Press.
Rattus_sordidus	Chordata	Mammalia	Rodentia	Muridae	Rattus	sordidus	1	12	47.5	95	154.5	Breed and Sarafis 1979	Fusco and Minelli 2019	sperm midpiece and total lengths taken from middle of range (45-50um), (152-157um)			Breed, W. G., and V. Sarafis. 1979. Variation in sperm head morphology in the Australian rodent Notomys alexis. Australian Journal of Zoology 31(3): 313-316.		Fusco, G., and A. Minelli A. 2019. The biology of reproduction. Cambridge University Press.
Rattus_exulans	Chordata	Mammalia	Rodentia	Muridae	Rattus	exulans	1	12	67	97	176	Breed unpublished data from Cummins and Woodall 1985	Fusco and Minelli 2019				Cummins, J. M., and P. F. Woodall. 1985. On mammalian sperm dimensions. Journal of Reproduction and Fertility 75(1): 153-175.		Fusco, G., and A. Minelli A. 2019. The biology of reproduction. Cambridge University Press.
Rattus_norvegicus	Chordata	Mammalia	Rodentia	Muridae	Rattus	norvegicus	1	12.1	67	110	190.1	Friend 1936	Fusco and Minelli 2019				Friend, G. F. 1936. Memoirs: The Sperms of the British Muridae. Journal of Cell Science 78: 419-443.		Fusco, G., and A. Minelli A. 2019. The biology of reproduction. Cambridge University Press.
Bandicota_bengalensis	Chordata	Mammalia	Rodentia	Muridae	Bandicota	bengalensis	1	11.5	43	95	149.5	Breed 2004	Fusco and Minelli 2019			Y	Breed, W. G. 2004. The spermatozoon of Eurasian murine rodents: its morphological diversity and evolution. Journal of Morphology 261(1): 52-69.		Fusco, G., and A. Minelli A. 2019. The biology of reproduction. Cambridge University Press.
Bandicota_indica	Chordata	Mammalia	Rodentia	Muridae	Bandicota	indica	1	5	15	43	63	Breed 2004	Fusco and Minelli 2019			Y	Breed, W. G. 2004. The spermatozoon of Eurasian murine rodents: its morphological diversity and evolution. Journal of Morphology 261(1): 52-69.		Fusco, G., and A. Minelli A. 2019. The biology of reproduction. Cambridge University Press.
Bandicota_savilei	Chordata	Mammalia	Rodentia	Muridae	Bandicota	savilei	1	5	12	38	55	Breed 2004	Fusco and Minelli 2019			Y	Breed, W. G. 2004. The spermatozoon of Eurasian murine rodents: its morphological diversity and evolution. Journal of Morphology 261(1): 52-69.		Fusco, G., and A. Minelli A. 2019. The biology of reproduction. Cambridge University Press.
Bunomys_fratrorum	Chordata	Mammalia	Rodentia	Muridae	Bunomys	fratrorum	1	7.5	30	90	127.5	Breed 2004	Fusco and Minelli 2019			Y	Breed, W. G. 2004. The spermatozoon of Eurasian murine rodents: its morphological diversity and evolution. Journal of Morphology 261(1): 52-69.		Fusco, G., and A. Minelli A. 2019. The biology of reproduction. Cambridge University Press.
Bunomys_chrysocomus	Chordata	Mammalia	Rodentia	Muridae	Bunomys	chrysocomus	1	10	45	100	155	Breed 2004	Fusco and Minelli 2019			Y	Breed, W. G. 2004. The spermatozoon of Eurasian murine rodents: its morphological diversity and evolution. Journal of Morphology 261(1): 52-69.		Fusco, G., and A. Minelli A. 2019. The biology of reproduction. Cambridge University Press.
Paruromys_dominator	Chordata	Mammalia	Rodentia	Muridae	Paruromys	dominator	1	11	32	105	148	Breed 2004	Fusco and Minelli 2019			Y	Breed, W. G. 2004. The spermatozoon of Eurasian murine rodents: its morphological diversity and evolution. Journal of Morphology 261(1): 52-69.		Fusco, G., and A. Minelli A. 2019. The biology of reproduction. Cambridge University Press.
Berylmys_bowersi	Chordata	Mammalia	Rodentia	Muridae	Berylmys	bowersi	1	12.5	55	117	172	Breed unpublished data from Cummins and Woodall 1985	Fusco and Minelli 2019				Cummins, J. M., and P. F. Woodall. 1985. On mammalian sperm dimensions. Journal of Reproduction and Fertility 75(1): 153-175.		Fusco, G., and A. Minelli A. 2019. The biology of reproduction. Cambridge University Press.
Lenothrix_canus	Chordata	Mammalia	Rodentia	Muridae	Lenothrix	canus	1	9	45	95	149	Breed and Yong 1986	Fusco and Minelli 2019				Breed, W. G., and H. S. Yong. 1986. Sperm morphology of murid rodents from Malaysia and its possible phylogenetic significance. American Museum Novitates 2856: 1-12.		Fusco, G., and A. Minelli A. 2019. The biology of reproduction. Cambridge University Press.
Pithecheir_parvus	Chordata	Mammalia	Rodentia	Muridae	Pithecheir	parvus	1	7.5	22	62	91.5	Unpublished supplement to Cummins and Woodall 1985 in Gage 1998	Fusco and Minelli 2019			Y	Cummins, J. M., and P. F. Woodall. 1985. On mammalian sperm dimensions. Journal of Reproduction and Fertility 75(1): 153-175.		Fusco, G., and A. Minelli A. 2019. The biology of reproduction. Cambridge University Press.
Niviventer_rapit	Chordata	Mammalia	Rodentia	Muridae	Niviventer	rapit	1	12	45	85	142	Breed and Yong 1986	Fusco and Minelli 2019				Breed, W. G., and H. S. Yong. 1986. Sperm morphology of murid rodents from Malaysia and its possible phylogenetic significance. American Museum Novitates 2856: 1-12.		Fusco, G., and A. Minelli A. 2019. The biology of reproduction. Cambridge University Press.
Niviventer_cremoriventer	Chordata	Mammalia	Rodentia	Muridae	Niviventer	cremoriventer	1	9	35	70	114	Breed 2004	Fusco and Minelli 2019			Y	Breed, W. G. 2004. The spermatozoon of Eurasian murine rodents: its morphological diversity and evolution. Journal of Morphology 261(1): 52-69.		Fusco, G., and A. Minelli A. 2019. The biology of reproduction. Cambridge University Press.
Niviventer_culturatus	Chordata	Mammalia	Rodentia	Muridae	Niviventer	culturatus	1	12	62	95	169	Breed 2004	Fusco and Minelli 2019			Y	Breed, W. G. 2004. The spermatozoon of Eurasian murine rodents: its morphological diversity and evolution. Journal of Morphology 261(1): 52-69.		Fusco, G., and A. Minelli A. 2019. The biology of reproduction. Cambridge University Press.
Leopoldamys_sabanus	Chordata	Mammalia	Rodentia	Muridae	Leopoldamys	sabanus	1	12	65	105	182	Breed 2004	Fusco and Minelli 2019			Y	Breed, W. G. 2004. The spermatozoon of Eurasian murine rodents: its morphological diversity and evolution. Journal of Morphology 261(1): 52-69.		Fusco, G., and A. Minelli A. 2019. The biology of reproduction. Cambridge University Press.
Maxomys_inas	Chordata	Mammalia	Rodentia	Muridae	Maxomys	inas	1	13.5	32	107	152.5	Breed and Yong 1986	Fusco and Minelli 2019				Breed, W. G., and H. S. Yong. 1986. Sperm morphology of murid rodents from Malaysia and its possible phylogenetic significance. American Museum Novitates 2856: 1-12.		Fusco, G., and A. Minelli A. 2019. The biology of reproduction. Cambridge University Press.
Maxomys_whiteheadi	Chordata	Mammalia	Rodentia	Muridae	Maxomys	whiteheadi	1	12	25	100	137	Breed and Yong 1986	Fusco and Minelli 2019				Breed, W. G., and H. S. Yong. 1986. Sperm morphology of murid rodents from Malaysia and its possible phylogenetic significance. American Museum Novitates 2856: 1-12.		Fusco, G., and A. Minelli A. 2019. The biology of reproduction. Cambridge University Press.
Maxomys_bartelsii	Chordata	Mammalia	Rodentia	Muridae	Maxomys	bartelsii	1	12	32	125	169	Breed 2004	Fusco and Minelli 2019			Y	Breed, W. G. 2004. The spermatozoon of Eurasian murine rodents: its morphological diversity and evolution. Journal of Morphology 261(1): 52-69.		Fusco, G., and A. Minelli A. 2019. The biology of reproduction. Cambridge University Press.
Maxomys_surifer	Chordata	Mammalia	Rodentia	Muridae	Maxomys	surifer	1	10.5	35	70	115.5	Breed 2004	Fusco and Minelli 2019			Y	Breed, W. G. 2004. The spermatozoon of Eurasian murine rodents: its morphological diversity and evolution. Journal of Morphology 261(1): 52-69.		Fusco, G., and A. Minelli A. 2019. The biology of reproduction. Cambridge University Press.
Micromys_minutus	Chordata	Mammalia	Rodentia	Muridae	Micromys	minutus	1	5	12	47	64	Breed 2004	Fusco and Minelli 2019			Y	Breed, W. G. 2004. The spermatozoon of Eurasian murine rodents: its morphological diversity and evolution. Journal of Morphology 261(1): 52-69.		Fusco, G., and A. Minelli A. 2019. The biology of reproduction. Cambridge University Press.
Hapalomys_longicaudatus	Chordata	Mammalia	Rodentia	Muridae	Hapalomys	longicaudatus	1	12	37	72	121	Breed and Yong 1986	Fusco and Minelli 2019				Breed, W. G., and H. S. Yong. 1986. Sperm morphology of murid rodents from Malaysia and its possible phylogenetic significance. American Museum Novitates 2856: 1-12.		Fusco, G., and A. Minelli A. 2019. The biology of reproduction. Cambridge University Press.
Dipodillus_dasyurus	Chordata	Mammalia	Rodentia	Muridae	Dipodillus	dasyurus	1	6.4	40.9	100.5	147.8	McLennan et al. 2015	Fusco and Minelli 2019	head length calculated		Y	McLennan, H. J., J. Tuke, and W. G. Breed. 2015. The Gerbil Spermatozoon–interspecific variation in morphology does not invariably follow murine rodent evolutionary trends in response to predicted intermale sperm competition. Acta Zoologica 97(3): 361-369.		Fusco, G., and A. Minelli A. 2019. The biology of reproduction. Cambridge University Press.
Gerbillus_pyramidum	Chordata	Mammalia	Rodentia	Muridae	Gerbillurus	pyramidum	1	6.3	40.4	112.9	159.6	McLennan et al. 2015	Fusco and Minelli 2019	head length calculated		Y	McLennan, H. J., J. Tuke, and W. G. Breed. 2015. The Gerbil Spermatozoon–interspecific variation in morphology does not invariably follow murine rodent evolutionary trends in response to predicted intermale sperm competition. Acta Zoologica 97(3): 361-369.		Fusco, G., and A. Minelli A. 2019. The biology of reproduction. Cambridge University Press.
Gerbillus_cheesmani	Chordata	Mammalia	Rodentia	Muridae	Gerbillurus	cheesmani	1	5.1	37.3	104.2	146.6	McLennan et al. 2015	Fusco and Minelli 2019	head length calculated		Y	McLennan, H. J., J. Tuke, and W. G. Breed. 2015. The Gerbil Spermatozoon–interspecific variation in morphology does not invariably follow murine rodent evolutionary trends in response to predicted intermale sperm competition. Acta Zoologica 97(3): 361-369.		Fusco, G., and A. Minelli A. 2019. The biology of reproduction. Cambridge University Press.
Gerbillus_andersoni_andersoni	Chordata	Mammalia	Rodentia	Muridae	Gerbillurus	andersoni	1	6	45.4	119.7	171.1	McLennan et al. 2015	Fusco and Minelli 2019	head length calculated		Y	McLennan, H. J., J. Tuke, and W. G. Breed. 2015. The Gerbil Spermatozoon–interspecific variation in morphology does not invariably follow murine rodent evolutionary trends in response to predicted intermale sperm competition. Acta Zoologica 97(3): 361-369.		Fusco, G., and A. Minelli A. 2019. The biology of reproduction. Cambridge University Press.
Gerbillus_henleyi	Chordata	Mammalia	Rodentia	Muridae	Gerbillurus	henleyi	1	5.2	40	107.5	152.7	McLennan et al. 2015	Fusco and Minelli 2019	head length calculated		Y	McLennan, H. J., J. Tuke, and W. G. Breed. 2015. The Gerbil Spermatozoon–interspecific variation in morphology does not invariably follow murine rodent evolutionary trends in response to predicted intermale sperm competition. Acta Zoologica 97(3): 361-369.		Fusco, G., and A. Minelli A. 2019. The biology of reproduction. Cambridge University Press.
Gerbillus_nanus	Chordata	Mammalia	Rodentia	Muridae	Gerbillurus	nanus	1	4.7	27.7	47	79.4	McLennan et al. 2015	Fusco and Minelli 2019	head length calculated		Y	McLennan, H. J., J. Tuke, and W. G. Breed. 2015. The Gerbil Spermatozoon–interspecific variation in morphology does not invariably follow murine rodent evolutionary trends in response to predicted intermale sperm competition. Acta Zoologica 97(3): 361-369.		Fusco, G., and A. Minelli A. 2019. The biology of reproduction. Cambridge University Press.
Meriones_crassus	Chordata	Mammalia	Rodentia	Muridae	Meriones	crassus	1	5.3	39.4	103	147.7	McLennan et al. 2015	Fusco and Minelli 2019	head length calculated		Y	McLennan, H. J., J. Tuke, and W. G. Breed. 2015. The Gerbil Spermatozoon–interspecific variation in morphology does not invariably follow murine rodent evolutionary trends in response to predicted intermale sperm competition. Acta Zoologica 97(3): 361-369.		Fusco, G., and A. Minelli A. 2019. The biology of reproduction. Cambridge University Press.
Psammomys_obesus	Chordata	Mammalia	Rodentia	Muridae	Psammomys	obesus	1	5.4	39	63.5	107.9	McLennan et al. 2015	Fusco and Minelli 2019	head length calculated		Y	McLennan, H. J., J. Tuke, and W. G. Breed. 2015. The Gerbil Spermatozoon–interspecific variation in morphology does not invariably follow murine rodent evolutionary trends in response to predicted intermale sperm competition. Acta Zoologica 97(3): 361-369.		Fusco, G., and A. Minelli A. 2019. The biology of reproduction. Cambridge University Press.
Gerbillurus_paeba	Chordata	Mammalia	Rodentia	Muridae	Gerbillurus	paeba	1	5.5	38.5	128.2	172.2	McLennan et al. 2015	Fusco and Minelli 2019	head length calculated		Y	McLennan, H. J., J. Tuke, and W. G. Breed. 2015. The Gerbil Spermatozoon–interspecific variation in morphology does not invariably follow murine rodent evolutionary trends in response to predicted intermale sperm competition. Acta Zoologica 97(3): 361-369.		Fusco, G., and A. Minelli A. 2019. The biology of reproduction. Cambridge University Press.
Gerbillurus_setzeri	Chordata	Mammalia	Rodentia	Muridae	Gerbillurus	setzeri	1	5.4	36	120.7	162.1	McLennan et al. 2015	Fusco and Minelli 2019	head length calculated		Y	McLennan, H. J., J. Tuke, and W. G. Breed. 2015. The Gerbil Spermatozoon–interspecific variation in morphology does not invariably follow murine rodent evolutionary trends in response to predicted intermale sperm competition. Acta Zoologica 97(3): 361-369.		Fusco, G., and A. Minelli A. 2019. The biology of reproduction. Cambridge University Press.
Gerbillurus_vallinus	Chordata	Mammalia	Rodentia	Muridae	Gerbillurus	vallinus	1	5.8	39.1	123.5	168.4	McLennan et al. 2015	Fusco and Minelli 2019	head length calculated		Y	McLennan, H. J., J. Tuke, and W. G. Breed. 2015. The Gerbil Spermatozoon–interspecific variation in morphology does not invariably follow murine rodent evolutionary trends in response to predicted intermale sperm competition. Acta Zoologica 97(3): 361-369.		Fusco, G., and A. Minelli A. 2019. The biology of reproduction. Cambridge University Press.
Gerbillurus_tytonis	Chordata	Mammalia	Rodentia	Muridae	Gerbillurus	tytonis	1	5.4	37.3	121.2	163.9	McLennan et al. 2015	Fusco and Minelli 2019	head length calculated		Y	McLennan, H. J., J. Tuke, and W. G. Breed. 2015. The Gerbil Spermatozoon–interspecific variation in morphology does not invariably follow murine rodent evolutionary trends in response to predicted intermale sperm competition. Acta Zoologica 97(3): 361-369.		Fusco, G., and A. Minelli A. 2019. The biology of reproduction. Cambridge University Press.
Gerbilliscus_afra	Chordata	Mammalia	Rodentia	Muridae	Gerbillurus	tatera	1	5.5	30.9	96.5	132.9	McLennan et al. 2015	Fusco and Minelli 2019	head length calculated		Y	McLennan, H. J., J. Tuke, and W. G. Breed. 2015. The Gerbil Spermatozoon–interspecific variation in morphology does not invariably follow murine rodent evolutionary trends in response to predicted intermale sperm competition. Acta Zoologica 97(3): 361-369.		Fusco, G., and A. Minelli A. 2019. The biology of reproduction. Cambridge University Press.
Gerbilliscus_brantsii	Chordata	Mammalia	Rodentia	Muridae	Gerbillurus	tatera	1	5.3	30.8	101.1	137.2	McLennan et al. 2015	Fusco and Minelli 2019	head length calculated		Y	McLennan, H. J., J. Tuke, and W. G. Breed. 2015. The Gerbil Spermatozoon–interspecific variation in morphology does not invariably follow murine rodent evolutionary trends in response to predicted intermale sperm competition. Acta Zoologica 97(3): 361-369.		Fusco, G., and A. Minelli A. 2019. The biology of reproduction. Cambridge University Press.
Gerbilliscus_leucogaster	Chordata	Mammalia	Rodentia	Muridae	Gerbillurus	tatera	1	5.4	31.1	109.3	145.8	McLennan et al. 2015	Fusco and Minelli 2019	head length calculated		Y	McLennan, H. J., J. Tuke, and W. G. Breed. 2015. The Gerbil Spermatozoon–interspecific variation in morphology does not invariably follow murine rodent evolutionary trends in response to predicted intermale sperm competition. Acta Zoologica 97(3): 361-369.		Fusco, G., and A. Minelli A. 2019. The biology of reproduction. Cambridge University Press.
Lophuromys_flavopunctatus	Chordata	Mammalia	Rodentia	Muridae	Lophuromys	flavopunctatus	1	6	14	47	67	Breed 1995	Fusco and Minelli 2019			Y	Breed, W. G. 1995. Spermatozoa of murid rodents from Africa: morphological diversity and evolutionary trends. Journal of Zoology 237(4): 625-651.		Fusco, G., and A. Minelli A. 2019. The biology of reproduction. Cambridge University Press.
Lophuromys_sikapusi	Chordata	Mammalia	Rodentia	Muridae	Lophuromys	sikapusi	1	8	11	42	61	Breed 1995	Fusco and Minelli 2019			Y	Breed, W. G. 1995. Spermatozoa of murid rodents from Africa: morphological diversity and evolutionary trends. Journal of Zoology 237(4): 625-651.		Fusco, G., and A. Minelli A. 2019. The biology of reproduction. Cambridge University Press.
Lophuromys_woosnami	Chordata	Mammalia	Rodentia	Muridae	Lophuromys	woosnami	1	7	17	42	66	Breed 1995	Fusco and Minelli 2019			Y	Breed, W. G. 1995. Spermatozoa of murid rodents from Africa: morphological diversity and evolutionary trends. Journal of Zoology 237(4): 625-651.		Fusco, G., and A. Minelli A. 2019. The biology of reproduction. Cambridge University Press.
Acomys_dimidiatus	Chordata	Mammalia	Rodentia	Muridae	Acomys	dimidiatus	1	7	32	85	124	Breed 1995	Fusco and Minelli 2019			Y	Breed, W. G. 1995. Spermatozoa of murid rodents from Africa: morphological diversity and evolutionary trends. Journal of Zoology 237(4): 625-651.		Fusco, G., and A. Minelli A. 2019. The biology of reproduction. Cambridge University Press.
Acomys_cahirinus	Chordata	Mammalia	Rodentia	Muridae	Acomys	cahirinus	1	8	37	100	145	Breed 1995	Fusco and Minelli 2019			Y	Breed, W. G. 1995. Spermatozoa of murid rodents from Africa: morphological diversity and evolutionary trends. Journal of Zoology 237(4): 625-651.		Fusco, G., and A. Minelli A. 2019. The biology of reproduction. Cambridge University Press.
Uranomys_ruddi	Chordata	Mammalia	Rodentia	Muridae	Uranomys	ruddi	1	8.5	23	90	122	Breed 1995	Fusco and Minelli 2019			Y	Breed, W. G. 1995. Spermatozoa of murid rodents from Africa: morphological diversity and evolutionary trends. Journal of Zoology 237(4): 625-651.		Fusco, G., and A. Minelli A. 2019. The biology of reproduction. Cambridge University Press.
Peromyscus_crinitus	Chordata	Mammalia	Rodentia	Cricetidae	Peromyscus	crinitus	1	5.2	19	54.6	78.8	Linzey and Layne 1974	Fusco and Minelli 2019			Y	Linzey, A. V., and J. N. Layne. 1974. Comparative morphology of spermatozoa of the rodent genus Peromyscus (Muridae). American Museum Novitates 2532: 1-20.		Fusco, G., and A. Minelli A. 2019. The biology of reproduction. Cambridge University Press.
Peromyscus_boylii	Chordata	Mammalia	Rodentia	Cricetidae	Peromyscus	boylii	1	5.5	17	55.1	77.6	Linzey and Layne 1974	Fusco and Minelli 2019			Y	Linzey, A. V., and J. N. Layne. 1974. Comparative morphology of spermatozoa of the rodent genus Peromyscus (Muridae). American Museum Novitates 2532: 1-20.		Fusco, G., and A. Minelli A. 2019. The biology of reproduction. Cambridge University Press.
Habromys_lophurus	Chordata	Mammalia	Rodentia	Cricetidae	Peromyscus	lophurus	1	6.2	19.7	50.8	76.7	Linzey and Layne 1974	Fusco and Minelli 2019			Y	Linzey, A. V., and J. N. Layne. 1974. Comparative morphology of spermatozoa of the rodent genus Peromyscus (Muridae). American Museum Novitates 2532: 1-20.		Fusco, G., and A. Minelli A. 2019. The biology of reproduction. Cambridge University Press.
Habromys_lepturus	Chordata	Mammalia	Rodentia	Cricetidae	Peromyscus	lepturus	1	6	19.3	51.8	77.1	Linzey and Layne 1974	Fusco and Minelli 2019			Y	Linzey, A. V., and J. N. Layne. 1974. Comparative morphology of spermatozoa of the rodent genus Peromyscus (Muridae). American Museum Novitates 2532: 1-20.		Fusco, G., and A. Minelli A. 2019. The biology of reproduction. Cambridge University Press.
Megadontomys_thomasi	Chordata	Mammalia	Rodentia	Cricetidae	Peromyscus	thomasi	1	5.7	21.4	62.9	90	Linzey and Layne 1974	Fusco and Minelli 2019			Y	Linzey, A. V., and J. N. Layne. 1974. Comparative morphology of spermatozoa of the rodent genus Peromyscus (Muridae). American Museum Novitates 2532: 1-20.		Fusco, G., and A. Minelli A. 2019. The biology of reproduction. Cambridge University Press.
Peromyscus_mexicanus	Chordata	Mammalia	Rodentia	Cricetidae	Peromyscus	mexicanus	1	5.5	17.4	49.3	72.2	Linzey and Layne 1974	Fusco and Minelli 2019			Y	Linzey, A. V., and J. N. Layne. 1974. Comparative morphology of spermatozoa of the rodent genus Peromyscus (Muridae). American Museum Novitates 2532: 1-20.		Fusco, G., and A. Minelli A. 2019. The biology of reproduction. Cambridge University Press.
Peromyscus_furvus	Chordata	Mammalia	Rodentia	Cricetidae	Peromyscus	furvus	1	5.3	17.1	54.8	77.2	Linzey and Layne 1974	Fusco and Minelli 2019			Y	Linzey, A. V., and J. N. Layne. 1974. Comparative morphology of spermatozoa of the rodent genus Peromyscus (Muridae). American Museum Novitates 2532: 1-20.		Fusco, G., and A. Minelli A. 2019. The biology of reproduction. Cambridge University Press.
Podomys_floridanus	Chordata	Mammalia	Rodentia	Cricetidae	Peromyscus	floridanus	1	5.2	15.9	53.9	75	Linzey and Layne 1974	Fusco and Minelli 2019			Y	Linzey, A. V., and J. N. Layne. 1974. Comparative morphology of spermatozoa of the rodent genus Peromyscus (Muridae). American Museum Novitates 2532: 1-20.		Fusco, G., and A. Minelli A. 2019. The biology of reproduction. Cambridge University Press.
Peromyscus_truei	Chordata	Mammalia	Rodentia	Cricetidae	Peromyscus	truei	1	5.4	16.2	56.8	78.4	Linzey and Layne 1974	Fusco and Minelli 2019			Y	Linzey, A. V., and J. N. Layne. 1974. Comparative morphology of spermatozoa of the rodent genus Peromyscus (Muridae). American Museum Novitates 2532: 1-20.		Fusco, G., and A. Minelli A. 2019. The biology of reproduction. Cambridge University Press.
Peromyscus_difficilis	Chordata	Mammalia	Rodentia	Cricetidae	Peromyscus	difficilis	1	5.4	17	56.4	78.8	Linzey and Layne 1974	Fusco and Minelli 2019			Y	Linzey, A. V., and J. N. Layne. 1974. Comparative morphology of spermatozoa of the rodent genus Peromyscus (Muridae). American Museum Novitates 2532: 1-20.		Fusco, G., and A. Minelli A. 2019. The biology of reproduction. Cambridge University Press.
Peromyscus_megalops	Chordata	Mammalia	Rodentia	Cricetidae	Peromyscus	megalops	1	5.1	19.5	69.3	93.9	Linzey and Layne 1974	Fusco and Minelli 2019			Y	Linzey, A. V., and J. N. Layne. 1974. Comparative morphology of spermatozoa of the rodent genus Peromyscus (Muridae). American Museum Novitates 2532: 1-20.		Fusco, G., and A. Minelli A. 2019. The biology of reproduction. Cambridge University Press.
Peromyscus_grandis	Chordata	Mammalia	Rodentia	Cricetidae	Peromyscus	grandis	1	5.3	17.8	56.7	79.8	Linzey and Layne 1974	Fusco and Minelli 2019			Y	Linzey, A. V., and J. N. Layne. 1974. Comparative morphology of spermatozoa of the rodent genus Peromyscus (Muridae). American Museum Novitates 2532: 1-20.		Fusco, G., and A. Minelli A. 2019. The biology of reproduction. Cambridge University Press.
Peromyscus_nudipes	Chordata	Mammalia	Rodentia	Cricetidae	Peromyscus	nudipes	1	5.5	17.1	56.6	79.2	Linzey and Layne 1974	Fusco and Minelli 2019			Y	Linzey, A. V., and J. N. Layne. 1974. Comparative morphology of spermatozoa of the rodent genus Peromyscus (Muridae). American Museum Novitates 2532: 1-20.		Fusco, G., and A. Minelli A. 2019. The biology of reproduction. Cambridge University Press.
Peromyscus_polionotus	Chordata	Mammalia	Rodentia	Cricetidae	Peromyscus	polionotus	1	5.4	15.2	54.2	74.8	Linzey and Layne 1974	Fusco and Minelli 2019			Y	Linzey, A. V., and J. N. Layne. 1974. Comparative morphology of spermatozoa of the rodent genus Peromyscus (Muridae). American Museum Novitates 2532: 1-20.		Fusco, G., and A. Minelli A. 2019. The biology of reproduction. Cambridge University Press.
Peromyscus_maniculatus	Chordata	Mammalia	Rodentia	Cricetidae	Peromyscus	maniculatus	1	5.2	16.7	53.1	75	Linzey and Layne 1974	Fusco and Minelli 2019			Y	Linzey, A. V., and J. N. Layne. 1974. Comparative morphology of spermatozoa of the rodent genus Peromyscus (Muridae). American Museum Novitates 2532: 1-20.		Fusco, G., and A. Minelli A. 2019. The biology of reproduction. Cambridge University Press.
Peromyscus_melanotis	Chordata	Mammalia	Rodentia	Cricetidae	Peromyscus	melanotis	1	5.3	16.7	51.3	73.3	Linzey and Layne 1974	Fusco and Minelli 2019			Y	Linzey, A. V., and J. N. Layne. 1974. Comparative morphology of spermatozoa of the rodent genus Peromyscus (Muridae). American Museum Novitates 2532: 1-20.		Fusco, G., and A. Minelli A. 2019. The biology of reproduction. Cambridge University Press.
Peromyscus_leucopus	Chordata	Mammalia	Rodentia	Cricetidae	Peromyscus	leucopus	1	5.3	16.8	52.7	74.8	Linzey and Layne 1974	Fusco and Minelli 2019			Y	Linzey, A. V., and J. N. Layne. 1974. Comparative morphology of spermatozoa of the rodent genus Peromyscus (Muridae). American Museum Novitates 2532: 1-20.		Fusco, G., and A. Minelli A. 2019. The biology of reproduction. Cambridge University Press.
Peromyscus_gossypinus	Chordata	Mammalia	Rodentia	Cricetidae	Peromyscus	gossypinus	1	5.4	17.3	63.4	86.1	Linzey and Layne 1974	Fusco and Minelli 2019			Y	Linzey, A. V., and J. N. Layne. 1974. Comparative morphology of spermatozoa of the rodent genus Peromyscus (Muridae). American Museum Novitates 2532: 1-20.		Fusco, G., and A. Minelli A. 2019. The biology of reproduction. Cambridge University Press.
Peromyscus_californicus	Chordata	Mammalia	Rodentia	Cricetidae	Peromyscus	californicus	1	5.3	15.2	51.5	72	Linzey and Layne 1974	Fusco and Minelli 2019			Y	Linzey, A. V., and J. N. Layne. 1974. Comparative morphology of spermatozoa of the rodent genus Peromyscus (Muridae). American Museum Novitates 2532: 1-20.		Fusco, G., and A. Minelli A. 2019. The biology of reproduction. Cambridge University Press.
Peromyscus_eremicus	Chordata	Mammalia	Rodentia	Cricetidae	Peromyscus	eremicus	1	5.9	16.6	53.5	76	Linzey and Layne 1974	Fusco and Minelli 2019			Y	Linzey, A. V., and J. N. Layne. 1974. Comparative morphology of spermatozoa of the rodent genus Peromyscus (Muridae). American Museum Novitates 2532: 1-20.		Fusco, G., and A. Minelli A. 2019. The biology of reproduction. Cambridge University Press.
Peromyscus_zarhynchus	Chordata	Mammalia	Rodentia	Cricetidae	Peromyscus	zarhynchus	1	5.2	17.7	52.5	75.4	Linzey and Layne 1974	Fusco and Minelli 2019			Y	Linzey, A. V., and J. N. Layne. 1974. Comparative morphology of spermatozoa of the rodent genus Peromyscus (Muridae). American Museum Novitates 2532: 1-20.		Fusco, G., and A. Minelli A. 2019. The biology of reproduction. Cambridge University Press.
Peromyscus_guatemalensis	Chordata	Mammalia	Rodentia	Cricetidae	Peromyscus	guatemalensis	1	5.5	18.2	58.5	82.2	Linzey and Layne 1974	Fusco and Minelli 2019			Y	Linzey, A. V., and J. N. Layne. 1974. Comparative morphology of spermatozoa of the rodent genus Peromyscus (Muridae). American Museum Novitates 2532: 1-20.		Fusco, G., and A. Minelli A. 2019. The biology of reproduction. Cambridge University Press.
Osgoodomys_banderanus	Chordata	Mammalia	Rodentia	Cricetidae	Peromyscus	banderanus	1	5.6	18	56	79.6	Linzey and Layne 1974	Fusco and Minelli 2019			Y	Linzey, A. V., and J. N. Layne. 1974. Comparative morphology of spermatozoa of the rodent genus Peromyscus (Muridae). American Museum Novitates 2532: 1-20.		Fusco, G., and A. Minelli A. 2019. The biology of reproduction. Cambridge University Press.
Isthmomys_pirrensis	Chordata	Mammalia	Rodentia	Cricetidae	Peromyscus	pirrensis	1	5.8	16.9	62.2	84.9	Linzey and Layne 1974	Fusco and Minelli 2019			Y	Linzey, A. V., and J. N. Layne. 1974. Comparative morphology of spermatozoa of the rodent genus Peromyscus (Muridae). American Museum Novitates 2532: 1-20.		Fusco, G., and A. Minelli A. 2019. The biology of reproduction. Cambridge University Press.
Isthmomys_flavidus	Chordata	Mammalia	Rodentia	Cricetidae	Peromyscus	flavidus	1	5.9	16.8	61.3	84	Linzey and Layne 1974	Fusco and Minelli 2019			Y	Linzey, A. V., and J. N. Layne. 1974. Comparative morphology of spermatozoa of the rodent genus Peromyscus (Muridae). American Museum Novitates 2532: 1-20.		Fusco, G., and A. Minelli A. 2019. The biology of reproduction. Cambridge University Press.
Calomys_laucha	Chordata	Mammalia	Rodentia	Cricetidae	Calomys	laucha	1	6	10.6	33.5	50.1	Unpublished supplement to Cummins and Woodall 1985 in Gage 1998	Fusco and Minelli 2019				Cummins, J. M., and P. F. Woodall. 1985. On mammalian sperm dimensions. Journal of Reproduction and Fertility 75(1): 153-175.		Fusco, G., and A. Minelli A. 2019. The biology of reproduction. Cambridge University Press.
Calomys_musculinus	Chordata	Mammalia	Rodentia	Cricetidae	Calomys	musculinus	1	6	14.5	48.6	69	Unpublished supplement to Cummins and Woodall 1985 in Gage 1998	Fusco and Minelli 2019				Cummins, J. M., and P. F. Woodall. 1985. On mammalian sperm dimensions. Journal of Reproduction and Fertility 75(1): 153-175.		Fusco, G., and A. Minelli A. 2019. The biology of reproduction. Cambridge University Press.
Sigmodon_hispidus	Chordata	Mammalia	Rodentia	Cricetidae	Sigmodon	hispidus	1	6.1	17.2	63.1	87	Hirth 1960	Fusco and Minelli 2019				Hirth, H. F. 1960. The spermatozoa of some North American bats and rodents. Journal of Morphology 106(1): 77-83.		Fusco, G., and A. Minelli A. 2019. The biology of reproduction. Cambridge University Press.
Microtus_agrestis	Chordata	Mammalia	Rodentia	Cricetidae	Microtus	agrestis	1	6.9	27.4	70	103.5	Austin 1957	Fusco and Minelli 2019				Austin, C. R. 1957. Fertilization, early cleavage and associated phenomena in the field vole (Microtus agrestis). Journal of Anatomy 91(1): 1-11.		Fusco, G., and A. Minelli A. 2019. The biology of reproduction. Cambridge University Press.
Myodes_glareolus	Chordata	Mammalia	Rodentia	Cricetidae	Clethrionomys	glareolus	1	6.85	19.5	59	86.7	Friend 1936	Fusco and Minelli 2019				Friend, G. F. 1936. Memoirs: The Sperms of the British Muridae. Journal of Cell Science 78: 419-443.		Fusco, G., and A. Minelli A. 2019. The biology of reproduction. Cambridge University Press.
Myodes_rufocanus	Chordata	Mammalia	Rodentia	Cricetidae	Clethrionomys	rufocanus	1	7.8	22	65	95.8	Lee 2009	Fusco and Minelli 2019				Lee, J. H. 2009. Ultrastructural Observation on the Sperm of the Grey Red-blacked Vole, Clethrionomys rufocanus. Applied Microscopy 39(2): 89-99.		Fusco, G., and A. Minelli A. 2019. The biology of reproduction. Cambridge University Press.
Microtus_ochrogaster	Chordata	Mammalia	Rodentia	Cricetidae	Microtus	ochrogaster	1	7.9	21.8	64.7	94.4	Hirth 1960	Fusco and Minelli 2019				Hirth, H. F. 1960. The spermatozoa of some North American bats and rodents. Journal of Morphology 106(1): 77-83.		Fusco, G., and A. Minelli A. 2019. The biology of reproduction. Cambridge University Press.
Neofiber_alleni	Chordata	Mammalia	Rodentia	Cricetidae	Neofiber	alleni	1	4.9	21	49	74.9	Hirth 1960	Fusco and Minelli 2019				Hirth, H. F. 1960. The spermatozoa of some North American bats and rodents. Journal of Morphology 106(1): 77-83.		Fusco, G., and A. Minelli A. 2019. The biology of reproduction. Cambridge University Press.
Ondatra_zibethicus	Chordata	Mammalia	Rodentia	Cricetidae	Ondatra	zibethicus	1	5.39	16.25	46.06	67.7	Friend 1936	Fusco and Minelli 2019				Friend, G. F. 1936. Memoirs: The Sperms of the British Muridae. Journal of Cell Science 78: 419-443.		Fusco, G., and A. Minelli A. 2019. The biology of reproduction. Cambridge University Press.
Phodopus_sungorus	Chordata	Mammalia	Rodentia	Cricetidae	Phodopus	sungorus	1	8.2	36	80	118.9	Nagy 1994	Fusco and Minelli 2019				Nagy, F. 1994. On the ultrastructure of the spermatozoa in the Siberian hamster (Phodopus sungorus campbelli). Journal of Submicroscopic Cytology and Pathology 26(4): 533-544.		Fusco, G., and A. Minelli A. 2019. The biology of reproduction. Cambridge University Press.
Mesocricetus_auratus	Chordata	Mammalia	Rodentia	Cricetidae	Mesocricetus	auratus	1	15.2	50.5	126.3	186.8	Cummins and Woodall 1985	Fusco and Minelli 2019	measurements from Retzius' monographs			Cummins, J. M., and P. F. Woodall. 1985. On mammalian sperm dimensions. Journal of Reproduction and Fertility 75(1): 153-175.		Fusco, G., and A. Minelli A. 2019. The biology of reproduction. Cambridge University Press.
Cricetulus_griseus	Chordata	Mammalia	Rodentia	Cricetidae	Cricetulus	griseus	1	12.66	103.06	142.61	258.32	Cummins and Woodall 1985	Fusco and Minelli 2019				Cummins, J. M., and P. F. Woodall. 1985. On mammalian sperm dimensions. Journal of Reproduction and Fertility 75(1): 153-175.		Fusco, G., and A. Minelli A. 2019. The biology of reproduction. Cambridge University Press.
Eliurus_minor	Chordata	Mammalia	Rodentia	Nesomyidae	Eliurus	minor	1	8.5	15	82	105.5	Ding et al. 2010	Fusco and Minelli 2019		Y	Y	Ding, X., C. M. Leigh, S. M. Goodman, J. M. Bedford, M. D. Carleton, and W. G. Breed. 2010. Sperm morphology in the Malagasy rodents (Muroidea: Nesomyinae). Journal of morphology 271(12): 1493-1500.		Fusco, G., and A. Minelli A. 2019. The biology of reproduction. Cambridge University Press.
Eliurus_myoxinus	Chordata	Mammalia	Rodentia	Nesomyidae	Eliurus	myoxinus	1	6.4	6	70	82.4	Ding et al. 2010	Fusco and Minelli 2019		Y	Y	Ding, X., C. M. Leigh, S. M. Goodman, J. M. Bedford, M. D. Carleton, and W. G. Breed. 2010. Sperm morphology in the Malagasy rodents (Muroidea: Nesomyinae). Journal of morphology 271(12): 1493-1500.		Fusco, G., and A. Minelli A. 2019. The biology of reproduction. Cambridge University Press.
Eliurus_webbi	Chordata	Mammalia	Rodentia	Nesomyidae	Eliurus	webbi	1	7.5	15	63	85.5	Ding et al. 2010	Fusco and Minelli 2019		Y	Y	Ding, X., C. M. Leigh, S. M. Goodman, J. M. Bedford, M. D. Carleton, and W. G. Breed. 2010. Sperm morphology in the Malagasy rodents (Muroidea: Nesomyinae). Journal of morphology 271(12): 1493-1500.		Fusco, G., and A. Minelli A. 2019. The biology of reproduction. Cambridge University Press.
Eliurus_tanala	Chordata	Mammalia	Rodentia	Nesomyidae	Eliurus	tanala	1	7	16	61	84	Ding et al. 2010	Fusco and Minelli 2019		Y	Y	Ding, X., C. M. Leigh, S. M. Goodman, J. M. Bedford, M. D. Carleton, and W. G. Breed. 2010. Sperm morphology in the Malagasy rodents (Muroidea: Nesomyinae). Journal of morphology 271(12): 1493-1500.		Fusco, G., and A. Minelli A. 2019. The biology of reproduction. Cambridge University Press.
Eliurus_majori	Chordata	Mammalia	Rodentia	Nesomyidae	Eliurus	majori	1	6.6	23	102	131.6	Ding et al. 2010	Fusco and Minelli 2019		Y	Y	Ding, X., C. M. Leigh, S. M. Goodman, J. M. Bedford, M. D. Carleton, and W. G. Breed. 2010. Sperm morphology in the Malagasy rodents (Muroidea: Nesomyinae). Journal of morphology 271(12): 1493-1500.		Fusco, G., and A. Minelli A. 2019. The biology of reproduction. Cambridge University Press.
Eliurus_antsingy	Chordata	Mammalia	Rodentia	Nesomyidae	Eliurus	antsingy	1	7.5	14	52	73.5	Ding et al. 2010	Fusco and Minelli 2019		Y	Y	Ding, X., C. M. Leigh, S. M. Goodman, J. M. Bedford, M. D. Carleton, and W. G. Breed. 2010. Sperm morphology in the Malagasy rodents (Muroidea: Nesomyinae). Journal of morphology 271(12): 1493-1500.		Fusco, G., and A. Minelli A. 2019. The biology of reproduction. Cambridge University Press.
Eliurus_grandidieri	Chordata	Mammalia	Rodentia	Nesomyidae	Eliurus	grandidieri	1	7.7	15	65	87.7	Ding et al. 2010	Fusco and Minelli 2019		Y	Y	Ding, X., C. M. Leigh, S. M. Goodman, J. M. Bedford, M. D. Carleton, and W. G. Breed. 2010. Sperm morphology in the Malagasy rodents (Muroidea: Nesomyinae). Journal of morphology 271(12): 1493-1500.		Fusco, G., and A. Minelli A. 2019. The biology of reproduction. Cambridge University Press.
Brachytarsomys_villosa	Chordata	Mammalia	Rodentia	Nesomyidae	Brachytarsomys	villosa	1	10.2	59	65	134.2	Ding et al. 2010	Fusco and Minelli 2019		Y	Y	Ding, X., C. M. Leigh, S. M. Goodman, J. M. Bedford, M. D. Carleton, and W. G. Breed. 2010. Sperm morphology in the Malagasy rodents (Muroidea: Nesomyinae). Journal of morphology 271(12): 1493-1500.		Fusco, G., and A. Minelli A. 2019. The biology of reproduction. Cambridge University Press.
Nesomys_rufus	Chordata	Mammalia	Rodentia	Nesomyidae	Nesomys	rufus	1	13.3	48	144	205.3	Ding et al. 2010	Fusco and Minelli 2019		Y	Y	Ding, X., C. M. Leigh, S. M. Goodman, J. M. Bedford, M. D. Carleton, and W. G. Breed. 2010. Sperm morphology in the Malagasy rodents (Muroidea: Nesomyinae). Journal of morphology 271(12): 1493-1500.		Fusco, G., and A. Minelli A. 2019. The biology of reproduction. Cambridge University Press.
Nesomys_audeberti	Chordata	Mammalia	Rodentia	Nesomyidae	Nesomys	audeberti	1	10.9	44	115	169.9	Ding et al. 2010	Fusco and Minelli 2019		Y	Y	Ding, X., C. M. Leigh, S. M. Goodman, J. M. Bedford, M. D. Carleton, and W. G. Breed. 2010. Sperm morphology in the Malagasy rodents (Muroidea: Nesomyinae). Journal of morphology 271(12): 1493-1500.		Fusco, G., and A. Minelli A. 2019. The biology of reproduction. Cambridge University Press.
Brachyuromys_betsileoensis	Chordata	Mammalia	Rodentia	Nesomyidae	Brachytarsomys	betsileoensis	1	9.9	74	169	252.9	Ding et al. 2010	Fusco and Minelli 2019		Y	Y	Ding, X., C. M. Leigh, S. M. Goodman, J. M. Bedford, M. D. Carleton, and W. G. Breed. 2010. Sperm morphology in the Malagasy rodents (Muroidea: Nesomyinae). Journal of morphology 271(12): 1493-1500.		Fusco, G., and A. Minelli A. 2019. The biology of reproduction. Cambridge University Press.
Macrotarsomys_bastardi	Chordata	Mammalia	Rodentia	Nesomyidae	Macrotarsomys	bastardi	1	5	40	19	64	Ding et al. 2010	Fusco and Minelli 2019		Y	Y	Ding, X., C. M. Leigh, S. M. Goodman, J. M. Bedford, M. D. Carleton, and W. G. Breed. 2010. Sperm morphology in the Malagasy rodents (Muroidea: Nesomyinae). Journal of morphology 271(12): 1493-1500.		Fusco, G., and A. Minelli A. 2019. The biology of reproduction. Cambridge University Press.
Saccostomus_campestris	Chordata	Mammalia	Rodentia	Nesomyidae	Saccostomus	campestris	1	6	22	115	143	Breed unpublished data from Cummins and Woodall 1985	Fusco and Minelli 2019				Cummins, J. M., and P. F. Woodall. 1985. On mammalian sperm dimensions. Journal of Reproduction and Fertility 75(1): 153-175.		Fusco, G., and A. Minelli A. 2019. The biology of reproduction. Cambridge University Press.
Rhizomys_pruinosus	Chordata	Mammalia	Rodentia	Spalacidae	Rhizomys	pruinosus	1	7.3	18.3	64.4	90	Breed et al. 2014	Fusco and Minelli 2019		Y	Y	Breed, W. G., C. M. Leigh, K. P. Aplin, A. A. B. Shahin, and N. L. Avenant. 2014. Morphological diversity and evolution of the spermatozoon in the mouse‐related clade of rodents. Journal of morphology 275(5): 540-547.		Fusco, G., and A. Minelli A. 2019. The biology of reproduction. Cambridge University Press.
Tachyoryctes_splendens	Chordata	Mammalia	Rodentia	Spalacidae	Tachyoryctes	splendens	1	5.4	11.3	50.2	66.9	Breed et al. 2014	Fusco and Minelli 2019		Y	Y	Breed, W. G., C. M. Leigh, K. P. Aplin, A. A. B. Shahin, and N. L. Avenant. 2014. Morphological diversity and evolution of the spermatozoon in the mouse‐related clade of rodents. Journal of morphology 275(5): 540-547.		Fusco, G., and A. Minelli A. 2019. The biology of reproduction. Cambridge University Press.
Jaculus_jaculus	Chordata	Mammalia	Rodentia	Dipodidae	Jaculus	jaculus	1	7	8	43	58	Breed et al. 2014	Fusco and Minelli 2019		Y	Y	Breed, W. G., C. M. Leigh, K. P. Aplin, A. A. B. Shahin, and N. L. Avenant. 2014. Morphological diversity and evolution of the spermatozoon in the mouse‐related clade of rodents. Journal of morphology 275(5): 540-547.		Fusco, G., and A. Minelli A. 2019. The biology of reproduction. Cambridge University Press.
Dipus_sagitta	Chordata	Mammalia	Rodentia	Dipodidae	Dipus	sagitta	1	6	8	42	56	Breed et al. 2014	Fusco and Minelli 2019		Y	Y	Breed, W. G., C. M. Leigh, K. P. Aplin, A. A. B. Shahin, and N. L. Avenant. 2014. Morphological diversity and evolution of the spermatozoon in the mouse‐related clade of rodents. Journal of morphology 275(5): 540-547.		Fusco, G., and A. Minelli A. 2019. The biology of reproduction. Cambridge University Press.
Scarturus_tetradactyla	Chordata	Mammalia	Rodentia	Dipodidae	Allactaga	tetradactyla	1	9	15	95	119	Shahin and Ibraheem 1988	Fusco and Minelli 2019			Y	Shahin, A. A. B., and M. H. Ibraheem. 1998. Sperm morphology of the dipodid rodents (jerboas) common in Egypt. Belgian Journal of Zoology 128(2): 189-200.		Fusco, G., and A. Minelli A. 2019. The biology of reproduction. Cambridge University Press.
Pedetes_capensis	Chordata	Mammalia	Rodentia	Pedetidae	Pedetes	capensis	1	7.6	13.8	53.2	74.6	Breed et al. 2014	Fusco and Minelli 2019		Y	Y	Breed, W. G., C. M. Leigh, K. P. Aplin, A. A. B. Shahin, and N. L. Avenant. 2014. Morphological diversity and evolution of the spermatozoon in the mouse‐related clade of rodents. Journal of morphology 275(5): 540-547.		Fusco, G., and A. Minelli A. 2019. The biology of reproduction. Cambridge University Press.
Heteromys_anomalus	Chordata	Mammalia	Rodentia	Heteromyidae	Heteromys	anomalus	1	6	42.5	129.5	178	Breed et al. 2014	Fusco and Minelli 2019		Y	Y	Breed, W. G., C. M. Leigh, K. P. Aplin, A. A. B. Shahin, and N. L. Avenant. 2014. Morphological diversity and evolution of the spermatozoon in the mouse‐related clade of rodents. Journal of morphology 275(5): 540-547.		Fusco, G., and A. Minelli A. 2019. The biology of reproduction. Cambridge University Press.
Dipodomys_ordii	Chordata	Mammalia	Rodentia	Heteromyidae	Dipodomys	ordii	1	5.7	48	98	151.7	Breed et al. 2014	Fusco and Minelli 2019		Y	Y	Breed, W. G., C. M. Leigh, K. P. Aplin, A. A. B. Shahin, and N. L. Avenant. 2014. Morphological diversity and evolution of the spermatozoon in the mouse‐related clade of rodents. Journal of morphology 275(5): 540-547.		Fusco, G., and A. Minelli A. 2019. The biology of reproduction. Cambridge University Press.
Dipodomys_merriami	Chordata	Mammalia	Rodentia	Heteromyidae	Dipodomys	merriami	1	4.8	67	89	160.8	Breed et al. 2014	Fusco and Minelli 2019		Y	Y	Breed, W. G., C. M. Leigh, K. P. Aplin, A. A. B. Shahin, and N. L. Avenant. 2014. Morphological diversity and evolution of the spermatozoon in the mouse‐related clade of rodents. Journal of morphology 275(5): 540-547.		Fusco, G., and A. Minelli A. 2019. The biology of reproduction. Cambridge University Press.
Castor_fiber	Chordata	Mammalia	Rodentia	Castoridae	Castor	fiber	1	6.25	10.9	50.405	67.555	Bierla et al. 2007	Fusco and Minelli 2019	head length middle of range (6-6.5um), midpiece length (10.3-11.5um), tail length (48.22-52.59)		Y	Bierla, J. B., Z. Gizejewski, C. M. Leigh, H. Ekwall, L. Söderquist, H. Rodriguez-Martinez, K. Zalewski, and W. G. Breed. 2007. Sperm morphology of the Eurasian beaver, Castor fiber: an example of a species of rodent with highly derived and pleiomorphic sperm populations. Journal of Morphology 268(8): 683-689.		Fusco, G., and A. Minelli A. 2019. The biology of reproduction. Cambridge University Press.
Ctenomys_porteousi	Chordata	Mammalia	Rodentia	Ctenomyidae	Ctenomys	porteousi	1	9.27	9.05	65.36	83.68	Vitullo et al. 1988	Fusco and Minelli 2019		Y		Vitullo, A. D., E. R. S. Roldan, and M. S. Merani. 1988. On the morphology of spermatozoa of tuco‐tucos, Ctenomys (Rodentia: Ctenomyidae): New data and its implications for the evolution of the genus. Journal of Zoology 215(4): 675-683.		Fusco, G., and A. Minelli A. 2019. The biology of reproduction. Cambridge University Press.
Ctenomys_australis	Chordata	Mammalia	Rodentia	Ctenomyidae	Ctenomys	australis	1	9.92	9.02	66.01	84.95	Vitullo et al. 1988	Fusco and Minelli 2019		Y		Vitullo, A. D., E. R. S. Roldan, and M. S. Merani. 1988. On the morphology of spermatozoa of tuco‐tucos, Ctenomys (Rodentia: Ctenomyidae): New data and its implications for the evolution of the genus. Journal of Zoology 215(4): 675-683.		Fusco, G., and A. Minelli A. 2019. The biology of reproduction. Cambridge University Press.
Ctenomys_talarum	Chordata	Mammalia	Rodentia	Ctenomyidae	Ctenomys	talarum	1	4.27	6.18	38.83	49.28	R.C. Jones unpublished data from Cummins and Woodall 1985	Fusco and Minelli 2019				Cummins, J. M., and P. F. Woodall. 1985. On mammalian sperm dimensions. Journal of Reproduction and Fertility 75(1): 153-175.		Fusco, G., and A. Minelli A. 2019. The biology of reproduction. Cambridge University Press.
Ctenomys_yolandae	Chordata	Mammalia	Rodentia	Ctenomyidae	Ctenomys	yolandae	1	10.73	8.45	66.32	85.5	Vitullo et al. 1988	Fusco and Minelli 2019		Y		Vitullo, A. D., E. R. S. Roldan, and M. S. Merani. 1988. On the morphology of spermatozoa of tuco‐tucos, Ctenomys (Rodentia: Ctenomyidae): New data and its implications for the evolution of the genus. Journal of Zoology 215(4): 675-683.		Fusco, G., and A. Minelli A. 2019. The biology of reproduction. Cambridge University Press.
Ctenomys_rionegrensis	Chordata	Mammalia	Rodentia	Ctenomyidae	Ctenomys	rionegrensis	1	10.72	8.73	67.08	86.53	Vitullo et al. 1988	Fusco and Minelli 2019		Y		Vitullo, A. D., E. R. S. Roldan, and M. S. Merani. 1988. On the morphology of spermatozoa of tuco‐tucos, Ctenomys (Rodentia: Ctenomyidae): New data and its implications for the evolution of the genus. Journal of Zoology 215(4): 675-683.		Fusco, G., and A. Minelli A. 2019. The biology of reproduction. Cambridge University Press.
Ctenomys_mendocinus	Chordata	Mammalia	Rodentia	Ctenomyidae	Ctenomys	mendocinus	1	9.57	9.08	67.45	86.11	Vitullo et al. 1988	Fusco and Minelli 2019		Y		Vitullo, A. D., E. R. S. Roldan, and M. S. Merani. 1988. On the morphology of spermatozoa of tuco‐tucos, Ctenomys (Rodentia: Ctenomyidae): New data and its implications for the evolution of the genus. Journal of Zoology 215(4): 675-683.		Fusco, G., and A. Minelli A. 2019. The biology of reproduction. Cambridge University Press.
Ctenomys_dorbignyi	Chordata	Mammalia	Rodentia	Ctenomyidae	Ctenomys	dorbignyi	1	6.51	6	40.07	52.62	Vitullo et al. 1988	Fusco and Minelli 2019		Y		Vitullo, A. D., E. R. S. Roldan, and M. S. Merani. 1988. On the morphology of spermatozoa of tuco‐tucos, Ctenomys (Rodentia: Ctenomyidae): New data and its implications for the evolution of the genus. Journal of Zoology 215(4): 675-683.		Fusco, G., and A. Minelli A. 2019. The biology of reproduction. Cambridge University Press.
Ctenomys_perrensi	Chordata	Mammalia	Rodentia	Ctenomyidae	Ctenomys	perrensis	1	6.59	6.05	38.64	51.43	Vitullo et al. 1988	Fusco and Minelli 2019		Y		Vitullo, A. D., E. R. S. Roldan, and M. S. Merani. 1988. On the morphology of spermatozoa of tuco‐tucos, Ctenomys (Rodentia: Ctenomyidae): New data and its implications for the evolution of the genus. Journal of Zoology 215(4): 675-683.		Fusco, G., and A. Minelli A. 2019. The biology of reproduction. Cambridge University Press.
Ctenomys_argentinus	Chordata	Mammalia	Rodentia	Ctenomyidae	Ctenomys	argentinus	1	6.54	6.04	39.57	52.16	Vitullo et al. 1988	Fusco and Minelli 2019		Y		Vitullo, A. D., E. R. S. Roldan, and M. S. Merani. 1988. On the morphology of spermatozoa of tuco‐tucos, Ctenomys (Rodentia: Ctenomyidae): New data and its implications for the evolution of the genus. Journal of Zoology 215(4): 675-683.		Fusco, G., and A. Minelli A. 2019. The biology of reproduction. Cambridge University Press.
Ctenomys_conoveri	Chordata	Mammalia	Rodentia	Ctenomyidae	Ctenomys	conoveri	1	6.3	6.08	40.04	52.42	Vitullo et al. 1988	Fusco and Minelli 2019		Y		Vitullo, A. D., E. R. S. Roldan, and M. S. Merani. 1988. On the morphology of spermatozoa of tuco‐tucos, Ctenomys (Rodentia: Ctenomyidae): New data and its implications for the evolution of the genus. Journal of Zoology 215(4): 675-683.		Fusco, G., and A. Minelli A. 2019. The biology of reproduction. Cambridge University Press.
Proechimys_guairae	Chordata	Mammalia	Rodentia	Echimyidae	Proechimys	guairae	1	3.21	4.21	29.97	37.38	R.C. Jones unpublished data from Cummins and Woodall 1985	Fusco and Minelli 2019				Cummins, J. M., and P. F. Woodall. 1985. On mammalian sperm dimensions. Journal of Reproduction and Fertility 75(1): 153-175.		Fusco, G., and A. Minelli A. 2019. The biology of reproduction. Cambridge University Press.
Chinchilla_lanigera	Chordata	Mammalia	Rodentia	Chinchillidae	Chinchilla	lanigera	1	3.76	4.73	38.34	46.83	R.C. Jones unpublished data from Cummins and Woodall 1985	Fusco and Minelli 2019				Cummins, J. M., and P. F. Woodall. 1985. On mammalian sperm dimensions. Journal of Reproduction and Fertility 75(1): 153-175.		Fusco, G., and A. Minelli A. 2019. The biology of reproduction. Cambridge University Press.
Dolichotis_patagonum	Chordata	Mammalia	Rodentia	Caviidae	Dolichotis	patagonum	1	3.862	7.246	30.96	42.068	Anderson et al. 2005	Fusco and Minelli 2019			Y	Anderson, M. J., J. Nyholt, and A. F. Dixson. 2005. Sperm competition and the evolution of sperm midpiece volume in mammals. Journal of Zoology 267(2): 135-142.		Fusco, G., and A. Minelli A. 2019. The biology of reproduction. Cambridge University Press.
Hydrochoerus_hydrochaeris	Chordata	Mammalia	Rodentia	Caviidae	Hydrochaeris	hydrochaeris	1	4.336	5.132	31.622	41.09	Anderson et al. 2005	Fusco and Minelli 2019			Y	Anderson, M. J., J. Nyholt, and A. F. Dixson. 2005. Sperm competition and the evolution of sperm midpiece volume in mammals. Journal of Zoology 267(2): 135-142.		Fusco, G., and A. Minelli A. 2019. The biology of reproduction. Cambridge University Press.
Myoprocta_pratti	Chordata	Mammalia	Rodentia	Dasyproctidae	Myoprocta	pratti	1	3.05	5.62	31.52	40.19	R.C. Jones unpublished data from Cummins and Woodall 1985	Fusco and Minelli 2019				Cummins, J. M., and P. F. Woodall. 1985. On mammalian sperm dimensions. Journal of Reproduction and Fertility 75(1): 153-175.		Fusco, G., and A. Minelli A. 2019. The biology of reproduction. Cambridge University Press.
Dasyprocta_leporina	Chordata	Mammalia	Rodentia	Dasyproctidae	Dasyprocta	leporina	1	5.3	5.2	37.5	48	Mollineau et al. 2008, Mollineau personal communication in Gomendio et al. 2011	Fusco and Minelli 2019				Mollineau, W. A., A. O. Adogwa, and G. W. Garcia. 2008. A preliminary technique for electro-ejaculation of agouti (Dasyprocta leporina). Animal Reproduction Science 108(1–2): 92-97.		Fusco, G., and A. Minelli A. 2019. The biology of reproduction. Cambridge University Press.
Fukomys_damarensis	Chordata	Mammalia	Rodentia	Bathyergidae	Cryptomys	damarensis	1	3.9	5.4	30.7	43	Maswanganye et al. 2005	Fusco and Minelli 2019				Maswanganye, K. A., G. P. Malherbe, and N. C. Bennett. 2005. Ultrastructure of epididymal spermatozoa in three social African mole-rats of the genus Cryptomys (Rodentia: Bathyergidae): conservatism in sperm morphology. African Zoology 40(2): 293-300.		Fusco, G., and A. Minelli A. 2019. The biology of reproduction. Cambridge University Press.
Cryptomys_hottentotus	Chordata	Mammalia	Rodentia	Bathyergidae	Cryptomys	hottentotus	1	3.4	5	29.5	41	Maswanganye et al. 2005	Fusco and Minelli 2019				Maswanganye, K. A., G. P. Malherbe, and N. C. Bennett. 2005. Ultrastructure of epididymal spermatozoa in three social African mole-rats of the genus Cryptomys (Rodentia: Bathyergidae): conservatism in sperm morphology. African Zoology 40(2): 293-300.		Fusco, G., and A. Minelli A. 2019. The biology of reproduction. Cambridge University Press.
Heterocephalus_glaber	Chordata	Mammalia	Rodentia	Bathyergidae	Heterocephalus	glaber	1	3.98	1.09	28.06	33.13	Van der Horst et al. 2011	Fusco and Minelli 2019			Y	van der Horst. G., L. Maree, S. H. Kotzé, and M. J. O’Riain. 2011. Sperm structure and motility in the eusocial naked mole-rat, Heterocephalus glaber: a case of degenerative orthogenesis in the absence of sperm competition? BMC Evolutionary Biology 2011 11(351): 1-11.		Fusco, G., and A. Minelli A. 2019. The biology of reproduction. Cambridge University Press.
Hystrix_africaeaustralis	Chordata	Mammalia	Rodentia	Hystricidae	Hystrix	africaeaustralis	1	3	3.3	18.7	28.3	Unpublished supplement to Cummins and Woodall 1985 in Gage 1998	Fusco and Minelli 2019				Cummins, J. M., and P. F. Woodall. 1985. On mammalian sperm dimensions. Journal of Reproduction and Fertility 75(1): 153-175.		Fusco, G., and A. Minelli A. 2019. The biology of reproduction. Cambridge University Press.
Menetes_berdmorei	Chordata	Mammalia	Rodentia	Sciuridae	Menetes	berdmorei	1	9.6	6.6	55.43	71.63	Breed et al. 2011	Fusco and Minelli 2019		Y	Y	Breed, W. G., S. Tan, C. M. Leigh, K. P. Aplin, K. Dvorakova‐Hortova, and H. D. Moore. 2011. The morphology of the squirrel spermatozoon: a highly complex male gamete with a massive acrosome. Journal of Morphology 272(7): 883-889.		Fusco, G., and A. Minelli A. 2019. The biology of reproduction. Cambridge University Press.
Callosciurus_erythraeus	Chordata	Mammalia	Rodentia	Sciuridae	Callosciurus	erythraeus	1	10.3	5.3	48.4	64	Breed et al. 2011	Fusco and Minelli 2019		Y	Y	Breed, W. G., S. Tan, C. M. Leigh, K. P. Aplin, K. Dvorakova‐Hortova, and H. D. Moore. 2011. The morphology of the squirrel spermatozoon: a highly complex male gamete with a massive acrosome. Journal of Morphology 272(7): 883-889.		Fusco, G., and A. Minelli A. 2019. The biology of reproduction. Cambridge University Press.
Callosciurus_inornatus	Chordata	Mammalia	Rodentia	Sciuridae	Callosciurus	inornatus	1	13.3	5.8	60.3	79.4	Breed et al. 2011	Fusco and Minelli 2019		Y	Y	Breed, W. G., S. Tan, C. M. Leigh, K. P. Aplin, K. Dvorakova‐Hortova, and H. D. Moore. 2011. The morphology of the squirrel spermatozoon: a highly complex male gamete with a massive acrosome. Journal of Morphology 272(7): 883-889.		Fusco, G., and A. Minelli A. 2019. The biology of reproduction. Cambridge University Press.
Tamias_sibiricus	Chordata	Mammalia	Rodentia	Sciuridae	Tamias	sibiricus	1	7.8	8	48.5	67.8	Lee and Park 2011	Fusco and Minelli 2019	endpiece (2.5um) not included in principle piece length			Lee, J. H., and K. R. Park. 2011. Fine Structure of Sperm in the Korea Squirrel, Tamias sibiricus. Applied Microscopy 41(2): 99-107.		Fusco, G., and A. Minelli A. 2019. The biology of reproduction. Cambridge University Press.
Hylopetes_alboniger	Chordata	Mammalia	Rodentia	Sciuridae	Hylopetes	spadeus	1	10.1	12.1	89	111.2	Breed et al. 2011	Fusco and Minelli 2019		Y	Y	Breed, W. G., S. Tan, C. M. Leigh, K. P. Aplin, K. Dvorakova‐Hortova, and H. D. Moore. 2011. The morphology of the squirrel spermatozoon: a highly complex male gamete with a massive acrosome. Journal of Morphology 272(7): 883-889.		Fusco, G., and A. Minelli A. 2019. The biology of reproduction. Cambridge University Press.
Oryctolagus_cuniculus	Chordata	Mammalia	Lagomorpha	Leporidae	Oryctolagus	cuniculus	1	8.5	8.81	40.7	58.02	Cummins and Woodall 1985	Fusco and Minelli 2019				Cummins, J. M., and P. F. Woodall. 1985. On mammalian sperm dimensions. Journal of Reproduction and Fertility 75(1): 153-175.		Fusco, G., and A. Minelli A. 2019. The biology of reproduction. Cambridge University Press.
Tupaia_belangeri	Chordata	Mammalia	Scandentia	Tupaiidae	Tupaia	belangeri	1	6.65	13.39	52.35	73.05	Zhang et al. 2012	Fusco and Minelli 2019				Zhang, Y. X., S. H. Ping, and S. H. Yang. 2012. Morphological characteristics and cryodamage of Chinese tree shrew (Tupaia belangeri chinensis) sperm. Zoological Research 33(1): 29-36.		Fusco, G., and A. Minelli A. 2019. The biology of reproduction. Cambridge University Press.
Tupaia_glis	Chordata	Mammalia	Scandentia	Tupaiidae	Tupaia	glis	1	9.2	14	70.2	93.4	Unpublished supplement to Cummins and Woodall 1985 in Gage 1998	Fusco and Minelli 2019				Cummins, J. M., and P. F. Woodall. 1985. On mammalian sperm dimensions. Journal of Reproduction and Fertility 75(1): 153-175.		Fusco, G., and A. Minelli A. 2019. The biology of reproduction. Cambridge University Press.
Papio_anubis	Chordata	Mammalia	Primates	Cercopithecidae	Papio	anubis	1	4.7	8.2	44.51	73	Unpublished supplement to Cummins and Woodall 1985 in Gage 1998	Fusco and Minelli 2019		Y		Cummins, J. M., and P. F. Woodall. 1985. On mammalian sperm dimensions. Journal of Reproduction and Fertility 75(1): 153-175.		Fusco, G., and A. Minelli A. 2019. The biology of reproduction. Cambridge University Press.
Papio_cynocephalus	Chordata	Mammalia	Primates	Cercopithecidae	Papio	cynocephalus	1	4.62	10.3	61.06	76.19	Martin et al. 1975, Gould and Martin 1978	Fusco and Minelli 2019				Martin, D. E., K. G. Gould, and H. Warner. 1975. Comparative morphology of primate spermatozoa using scanning electron microscopy. I. Families Hominidae, Pongidae, Cercopithecidae and Cebidae. Journal of Human Evolution 4(4): 287-288.	Gould, K. G., and D. E. Martin. 1978. Comparative morphology of primate spermatozoa using scanning electron microscopy. II. Families Cercopithecidae, Lorisidae, Lemuridae. Journal of Human Evolution 7(7): 637-642.	Fusco, G., and A. Minelli A. 2019. The biology of reproduction. Cambridge University Press.
Papio_hamadryas	Chordata	Mammalia	Primates	Cercopithecidae	Papio	hamadryas	1	6.5	12.7	58	77.2	Anderson et al. 2005	Fusco and Minelli 2019			Y	Anderson, M. J., J. Nyholt, and A. F. Dixson. 2005. Sperm competition and the evolution of sperm midpiece volume in mammals. Journal of Zoology 267(2): 135-142.		Fusco, G., and A. Minelli A. 2019. The biology of reproduction. Cambridge University Press.
Lophocebus_albigena	Chordata	Mammalia	Primates	Cercopithecidae	Lophocebus	albigena	1	5.8	11.1	17.3	34.2	Anderson et al. 2005	Fusco and Minelli 2019			Y	Anderson, M. J., J. Nyholt, and A. F. Dixson. 2005. Sperm competition and the evolution of sperm midpiece volume in mammals. Journal of Zoology 267(2): 135-142.		Fusco, G., and A. Minelli A. 2019. The biology of reproduction. Cambridge University Press.
Theropithecus_gelada	Chordata	Mammalia	Primates	Cercopithecidae	Theropithecus	gelada	1	6.7	12.1	68.5	87.3	Unpublished supplement to Cummins and Woodall 1985 in Gage 1998	Fusco and Minelli 2019				Cummins, J. M., and P. F. Woodall. 1985. On mammalian sperm dimensions. Journal of Reproduction and Fertility 75(1): 153-175.		Fusco, G., and A. Minelli A. 2019. The biology of reproduction. Cambridge University Press.
Mandrillus_sphinx	Chordata	Mammalia	Primates	Cercopithecidae	Mandrillus	sphinx	1	5.7	10.2	55.8	71.5	Gould and Martin 1978	Fusco and Minelli 2019				Gould, K. G., and D. E. Martin. 1978. Comparative morphology of primate spermatozoa using scanning electron microscopy. II. Families Cercopithecidae, Lorisidae, Lemuridae. Journal of Human Evolution 7(7): 637-642.		Fusco, G., and A. Minelli A. 2019. The biology of reproduction. Cambridge University Press.
Mandrillus_leucophaeus	Chordata	Mammalia	Primates	Cercopithecidae	Mandrillus	leucophaeus	1	5	15.2	15.6	35.8	Anderson et al. 2005	Fusco and Minelli 2019			Y	Anderson, M. J., J. Nyholt, and A. F. Dixson. 2005. Sperm competition and the evolution of sperm midpiece volume in mammals. Journal of Zoology 267(2): 135-142.		Fusco, G., and A. Minelli A. 2019. The biology of reproduction. Cambridge University Press.
Cercocebus_galeritus	Chordata	Mammalia	Primates	Cercopithecidae	Cercocebus	galeritus	1	6.8	13.3	73	93.1	Unpublised supplement to Cummings and Woodall 1985 in Gage 1998	Fusco and Minelli 2019				Cummins, J. M., and P. F. Woodall. 1985. On mammalian sperm dimensions. Journal of Reproduction and Fertility 75(1): 153-175.		Fusco, G., and A. Minelli A. 2019. The biology of reproduction. Cambridge University Press.
Macaca_thibetana	Chordata	Mammalia	Primates	Cercopithecidae	Macaca	thibetana	1	5.5	11.1	57	73.7	Shang Enyan et al. 1993	Fusco and Minelli 2019				Shang, E., W. Ji, R., Yang, J. Chen, Zou, S. 1993. Electron Microscopical Study of the Tibetan Macaque (Macaca thibetana) Sperm. Zoological Research. 14(1): 1-4.		Fusco, G., and A. Minelli A. 2019. The biology of reproduction. Cambridge University Press.
Macaca_arctoides	Chordata	Mammalia	Primates	Cercopithecidae	Macaca	arctoides	1	5.57	10.53	61.46	77.61	Martin et al. 1975	Fusco and Minelli 2019				Martin, D. E., K. G. Gould, and H. Warner. 1975. Comparative morphology of primate spermatozoa using scanning electron microscopy. I. Families Hominidae, Pongidae, Cercopithecidae and Cebidae. Journal of Human Evolution 4(4): 287-288.		Fusco, G., and A. Minelli A. 2019. The biology of reproduction. Cambridge University Press.
Macaca_fascicularis	Chordata	Mammalia	Primates	Cercopithecidae	Macaca	fascicularis	1	5.53	11.06	57.04	73.63	Martin et al. 1975	Fusco and Minelli 2019				Martin, D. E., K. G. Gould, and H. Warner. 1975. Comparative morphology of primate spermatozoa using scanning electron microscopy. I. Families Hominidae, Pongidae, Cercopithecidae and Cebidae. Journal of Human Evolution 4(4): 287-288.		Fusco, G., and A. Minelli A. 2019. The biology of reproduction. Cambridge University Press.
Macaca_mulatta	Chordata	Mammalia	Primates	Cercopithecidae	Macaca	mulatta	1	5.3	11.1	57.7	74.1	Anderson et al. 2005	Fusco and Minelli 2019			Y	Anderson, M. J., J. Nyholt, and A. F. Dixson. 2005. Sperm competition and the evolution of sperm midpiece volume in mammals. Journal of Zoology 267(2): 135-142.		Fusco, G., and A. Minelli A. 2019. The biology of reproduction. Cambridge University Press.
Macaca_silenus	Chordata	Mammalia	Primates	Cercopithecidae	Macaca	silenus	1	6.7	9.8	16.4	32.9	Anderson et al. 2005	Fusco and Minelli 2019			Y	Anderson, M. J., J. Nyholt, and A. F. Dixson. 2005. Sperm competition and the evolution of sperm midpiece volume in mammals. Journal of Zoology 267(2): 135-142.		Fusco, G., and A. Minelli A. 2019. The biology of reproduction. Cambridge University Press.
Macaca_nemestrina	Chordata	Mammalia	Primates	Cercopithecidae	Macaca	nemestrina	1	7.3	13.3	69.9	90.4	Unpublished supplement to Cummins and Woodall 1985 in Gage 1998	Fusco and Minelli 2019				Cummins, J. M., and P. F. Woodall. 1985. On mammalian sperm dimensions. Journal of Reproduction and Fertility 75(1): 153-175.		Fusco, G., and A. Minelli A. 2019. The biology of reproduction. Cambridge University Press.
Macaca_sylvanus	Chordata	Mammalia	Primates	Cercopithecidae	Macaca	sylvanus	1	5.5	12.8	62.1	80.4	Anderson et al. 2005	Fusco and Minelli 2019			Y	Anderson, M. J., J. Nyholt, and A. F. Dixson. 2005. Sperm competition and the evolution of sperm midpiece volume in mammals. Journal of Zoology 267(2): 135-142.		Fusco, G., and A. Minelli A. 2019. The biology of reproduction. Cambridge University Press.
Chlorocebus_aethiops	Chordata	Mammalia	Primates	Cercopithecidae	Cercopithecus	aethiops	1	5.22	10.18	51.87	66.73	Martin et al. 1975	Fusco and Minelli 2019				Martin, D. E., K. G. Gould, and H. Warner. 1975. Comparative morphology of primate spermatozoa using scanning electron microscopy. I. Families Hominidae, Pongidae, Cercopithecidae and Cebidae. Journal of Human Evolution 4(4): 287-288.		Fusco, G., and A. Minelli A. 2019. The biology of reproduction. Cambridge University Press.
Erythrocebus_patas	Chordata	Mammalia	Primates	Cercopithecidae	Erythrocebus	patas	1	7.6	12.6	69.3	89.5	Unpublished supplement to Cummins and Woodall 1985 in Gage 1998	Fusco and Minelli 2019				Cummins, J. M., and P. F. Woodall. 1985. On mammalian sperm dimensions. Journal of Reproduction and Fertility 75(1): 153-175.		Fusco, G., and A. Minelli A. 2019. The biology of reproduction. Cambridge University Press.
Cercopithecus_petaurista	Chordata	Mammalia	Primates	Cercopithecidae	Cercopithecus	petaurista	1	6.3	11.2	18.9	36.4	Anderson et al. 2005	Fusco and Minelli 2019			Y	Anderson, M. J., J. Nyholt, and A. F. Dixson. 2005. Sperm competition and the evolution of sperm midpiece volume in mammals. Journal of Zoology 267(2): 135-142.		Fusco, G., and A. Minelli A. 2019. The biology of reproduction. Cambridge University Press.
Cercopithecus_nictitans	Chordata	Mammalia	Primates	Cercopithecidae	Cercopithecus	nictitans	1	5.3	12.3	40.5	58.1	Anderson et al. 2005	Fusco and Minelli 2019			Y	Anderson, M. J., J. Nyholt, and A. F. Dixson. 2005. Sperm competition and the evolution of sperm midpiece volume in mammals. Journal of Zoology 267(2): 135-142.		Fusco, G., and A. Minelli A. 2019. The biology of reproduction. Cambridge University Press.
Pygathrix_nemaeus	Chordata	Mammalia	Primates	Cercopithecidae	Pygathrix	nemaeus	1	4.3	11.5	23.5	39.3	Anderson et al. 2005	Fusco and Minelli 2019			Y	Anderson, M. J., J. Nyholt, and A. F. Dixson. 2005. Sperm competition and the evolution of sperm midpiece volume in mammals. Journal of Zoology 267(2): 135-142.		Fusco, G., and A. Minelli A. 2019. The biology of reproduction. Cambridge University Press.
Pan_troglodytes_troglodytes	Chordata	Mammalia	Primates	Hominidae	Pan	troglodytes	1	4.68	6.34	46.42	57.36	Martin et al. 1975	Fusco and Minelli 2019				Martin, D. E., K. G. Gould, and H. Warner. 1975. Comparative morphology of primate spermatozoa using scanning electron microscopy. I. Families Hominidae, Pongidae, Cercopithecidae and Cebidae. Journal of Human Evolution 4(4): 287-288.		Fusco, G., and A. Minelli A. 2019. The biology of reproduction. Cambridge University Press.
Pan_paniscus	Chordata	Mammalia	Primates	Hominidae	Pan	paniscus	1	4.7	8.9	54.5	68.1	Anderson et al. 2005	Fusco and Minelli 2019			Y	Anderson, M. J., J. Nyholt, and A. F. Dixson. 2005. Sperm competition and the evolution of sperm midpiece volume in mammals. Journal of Zoology 267(2): 135-142.		Fusco, G., and A. Minelli A. 2019. The biology of reproduction. Cambridge University Press.
Homo_sapiens	Chordata	Mammalia	Primates	Homoinidae	Homo	sapiens	1	6.11	4.7	47.13	58.39	Martin et al. 1975	Fusco and Minelli 2019				Martin, D. E., K. G. Gould, and H. Warner. 1975. Comparative morphology of primate spermatozoa using scanning electron microscopy. I. Families Hominidae, Pongidae, Cercopithecidae and Cebidae. Journal of Human Evolution 4(4): 287-288.		Fusco, G., and A. Minelli A. 2019. The biology of reproduction. Cambridge University Press.
Gorilla_gorilla	Chordata	Mammalia	Primates	Hominidae	Gorilla	gorilla	1	4.78	11.74	40.97	61.17	Martin et al. 1975	Fusco and Minelli 2019				Martin, D. E., K. G. Gould, and H. Warner. 1975. Comparative morphology of primate spermatozoa using scanning electron microscopy. I. Families Hominidae, Pongidae, Cercopithecidae and Cebidae. Journal of Human Evolution 4(4): 287-288.		Fusco, G., and A. Minelli A. 2019. The biology of reproduction. Cambridge University Press.
Pongo_pygmaeus	Chordata	Mammalia	Primates	Hominidae	Pongo	pygmaeus	1	5.31	9.01	52.27	66.58	Martin et al. 1975	Fusco and Minelli 2019				Martin, D. E., K. G. Gould, and H. Warner. 1975. Comparative morphology of primate spermatozoa using scanning electron microscopy. I. Families Hominidae, Pongidae, Cercopithecidae and Cebidae. Journal of Human Evolution 4(4): 287-288.		Fusco, G., and A. Minelli A. 2019. The biology of reproduction. Cambridge University Press.
Hylobates_lar	Chordata	Mammalia	Primates	Hylobatidae	Hylobates	lar	1	6.9	7.9	48.8	63.5	Unpublished supplement to Cummins and Woodall 1985 in Gage 1998	Fusco and Minelli 2019				Cummins, J. M., and P. F. Woodall. 1985. On mammalian sperm dimensions. Journal of Reproduction and Fertility 75(1): 153-175.		Fusco, G., and A. Minelli A. 2019. The biology of reproduction. Cambridge University Press.
Symphalangus_syndactylus	Chordata	Mammalia	Primates	Hylobatidae	Hylobates	syndactylus	1	7.5	8.2	53.2	68.9	Anderson et al. 2005	Fusco and Minelli 2019			Y	Anderson, M. J., J. Nyholt, and A. F. Dixson. 2005. Sperm competition and the evolution of sperm midpiece volume in mammals. Journal of Zoology 267(2): 135-142.		Fusco, G., and A. Minelli A. 2019. The biology of reproduction. Cambridge University Press.
Saimiri_sciureus_sciureus	Chordata	Mammalia	Primates	Cebidae	Saimiri	sciureus	1	5.6	10.1	55.4	71.1	Anderson et al. 2005	Fusco and Minelli 2019			Y	Anderson, M. J., J. Nyholt, and A. F. Dixson. 2005. Sperm competition and the evolution of sperm midpiece volume in mammals. Journal of Zoology 267(2): 135-142.		Fusco, G., and A. Minelli A. 2019. The biology of reproduction. Cambridge University Press.
Sapajus_apella	Chordata	Mammalia	Primates	Cebidae	Cebus	apella	1	8.4	12	63.8	84.1	Unpublished supplement to Cummins and Woodall 1985 in Gage 1998	Fusco and Minelli 2019				Cummins, J. M., and P. F. Woodall. 1985. On mammalian sperm dimensions. Journal of Reproduction and Fertility 75(1): 153-175.		Fusco, G., and A. Minelli A. 2019. The biology of reproduction. Cambridge University Press.
Cebus_albifrons	Chordata	Mammalia	Primates	Cebidae	Cebus	albifrons	1	9	13.2	58.2	80.4	Anderson et al. 2005	Fusco and Minelli 2019			Y	Anderson, M. J., J. Nyholt, and A. F. Dixson. 2005. Sperm competition and the evolution of sperm midpiece volume in mammals. Journal of Zoology 267(2): 135-142.		Fusco, G., and A. Minelli A. 2019. The biology of reproduction. Cambridge University Press.
Callithrix_jacchus	Chordata	Mammalia	Primates	Callitrichidae	Callithrix	jacchus	1	5.6	3.9	42.6	52.1	Anderson et al. 2005	Fusco and Minelli 2019			Y	Anderson, M. J., J. Nyholt, and A. F. Dixson. 2005. Sperm competition and the evolution of sperm midpiece volume in mammals. Journal of Zoology 267(2): 135-142.		Fusco, G., and A. Minelli A. 2019. The biology of reproduction. Cambridge University Press.
Callithrix_pygmaea	Chordata	Mammalia	Primates	Callitrichidae	Callithrix	pygmaea	1	4.6	8.5	40.9	54	Anderson et al. 2005	Fusco and Minelli 2019			Y	Anderson, M. J., J. Nyholt, and A. F. Dixson. 2005. Sperm competition and the evolution of sperm midpiece volume in mammals. Journal of Zoology 267(2): 135-142.		Fusco, G., and A. Minelli A. 2019. The biology of reproduction. Cambridge University Press.
Saguinus_midas	Chordata	Mammalia	Primates	Callitrichidae	Saguinus	midas	1	5.3	9.1	40.2	54.6	Anderson et al. 2005	Fusco and Minelli 2019			Y	Anderson, M. J., J. Nyholt, and A. F. Dixson. 2005. Sperm competition and the evolution of sperm midpiece volume in mammals. Journal of Zoology 267(2): 135-142.		Fusco, G., and A. Minelli A. 2019. The biology of reproduction. Cambridge University Press.
Saguinus_oedipus	Chordata	Mammalia	Primates	Callitrichidae	Saguinus	oedipus	1	4.7	11.2	38.9	54.8	Anderson et al. 2005	Fusco and Minelli 2019			Y	Anderson, M. J., J. Nyholt, and A. F. Dixson. 2005. Sperm competition and the evolution of sperm midpiece volume in mammals. Journal of Zoology 267(2): 135-142.		Fusco, G., and A. Minelli A. 2019. The biology of reproduction. Cambridge University Press.
Ateles_paniscus	Chordata	Mammalia	Primates	Atelidae	Ateles	paniscus	1	6.4	10.2	48.5	65.1	Anderson et al. 2005	Fusco and Minelli 2019			Y	Anderson, M. J., J. Nyholt, and A. F. Dixson. 2005. Sperm competition and the evolution of sperm midpiece volume in mammals. Journal of Zoology 267(2): 135-142.		Fusco, G., and A. Minelli A. 2019. The biology of reproduction. Cambridge University Press.
Eulemur_mongoz	Chordata	Mammalia	Primates	Lemuridae	Eulemur	mongoz	1	6.2	13.5	43.2	62.9	Anderson et al. 2005	Fusco and Minelli 2019			Y	Anderson, M. J., J. Nyholt, and A. F. Dixson. 2005. Sperm competition and the evolution of sperm midpiece volume in mammals. Journal of Zoology 267(2): 135-142.		Fusco, G., and A. Minelli A. 2019. The biology of reproduction. Cambridge University Press.
Eulemur_macaco	Chordata	Mammalia	Primates	Lemuridae	Lemur	macaco	1	7.1	10.6	37.3	54.9	Gould and Martin 1978	Fusco and Minelli 2019				Gould, K. G., and D. E. Martin. 1978. Comparative morphology of primate spermatozoa using scanning electron microscopy. II. Families Cercopithecidae, Lorisidae, Lemuridae. Journal of Human Evolution 7(7): 637-642.		Fusco, G., and A. Minelli A. 2019. The biology of reproduction. Cambridge University Press.
Lemur_catta	Chordata	Mammalia	Primates	Lemuridae	Lemur	catta	1	5.2	10.3	42.1	57.8	Gould and Martin 1978	Fusco and Minelli 2019				Gould, K. G., and D. E. Martin. 1978. Comparative morphology of primate spermatozoa using scanning electron microscopy. II. Families Cercopithecidae, Lorisidae, Lemuridae. Journal of Human Evolution 7(7): 637-642.		Fusco, G., and A. Minelli A. 2019. The biology of reproduction. Cambridge University Press.
Varecia_variegata_variegata	Chordata	Mammalia	Primates	Lemuridae	Lemur	variegatus	1	7.5	20.7	76.6	104.8	Gould and Martin 1978	Fusco and Minelli 2019				Gould, K. G., and D. E. Martin. 1978. Comparative morphology of primate spermatozoa using scanning electron microscopy. II. Families Cercopithecidae, Lorisidae, Lemuridae. Journal of Human Evolution 7(7): 637-642.		Fusco, G., and A. Minelli A. 2019. The biology of reproduction. Cambridge University Press.
Microcebus_murinus	Chordata	Mammalia	Primates	Cheirogaleidae	Microcebus	murinus	1	6.5	13.7	55	75.2	Anderson et al. 2005	Fusco and Minelli 2019			Y	Anderson, M. J., J. Nyholt, and A. F. Dixson. 2005. Sperm competition and the evolution of sperm midpiece volume in mammals. Journal of Zoology 267(2): 135-142.		Fusco, G., and A. Minelli A. 2019. The biology of reproduction. Cambridge University Press.
Otolemur_crassicaudatus	Chordata	Mammalia	Primates	Galagidae	Galago	crassicaudatus	1	5.6	9.5	45.3	60.3	Gould and Martin 1978	Fusco and Minelli 2019				Gould, K. G., and D. E. Martin. 1978. Comparative morphology of primate spermatozoa using scanning electron microscopy. II. Families Cercopithecidae, Lorisidae, Lemuridae. Journal of Human Evolution 7(7): 637-642.		Fusco, G., and A. Minelli A. 2019. The biology of reproduction. Cambridge University Press.
Galago_senegalensis	Chordata	Mammalia	Primates	Galagidae	Galago	senegalensis	1	4.9	9	47.4	61.2	Bedford 1967	Fusco and Minelli 2019				Bedford, J. M. 1967. Observations on the fine structure of spermatozoa of the bush baby (Galago senegalensis), the African green monkey (Cercopithecus aethiops) and man. American Journal of Anatomy 121(3): 443-459.		Fusco, G., and A. Minelli A. 2019. The biology of reproduction. Cambridge University Press.
Nycticebus_coucang	Chordata	Mammalia	Primates	Lorisidae	Nycticebus	coucang	1	5.1	14	71.9	91	Anderson et al. 2005	Fusco and Minelli 2019			Y	Anderson, M. J., J. Nyholt, and A. F. Dixson. 2005. Sperm competition and the evolution of sperm midpiece volume in mammals. Journal of Zoology 267(2): 135-142.		Fusco, G., and A. Minelli A. 2019. The biology of reproduction. Cambridge University Press.
Capra_falconeri	Chordata	Mammalia	Artiodactyla	Bovidae	Capra	falconeri	1	7.952	14.192	40.556	62.7	Anderson et al. 2005	Fusco and Minelli 2019			Y	Anderson, M. J., J. Nyholt, and A. F. Dixson. 2005. Sperm competition and the evolution of sperm midpiece volume in mammals. Journal of Zoology 267(2): 135-142.		Fusco, G., and A. Minelli A. 2019. The biology of reproduction. Cambridge University Press.
Capra_hircus_cretica	Chordata	Mammalia	Artiodactyla	Bovidae	Capra	hircus	1	8.27	11.38	39.7	59.39	Cummins and Woodall 1985	Fusco and Minelli 2019				Cummins, J. M., and P. F. Woodall. 1985. On mammalian sperm dimensions. Journal of Reproduction and Fertility 75(1): 153-175.		Fusco, G., and A. Minelli A. 2019. The biology of reproduction. Cambridge University Press.
Capra_ibex	Chordata	Mammalia	Artiodactyla	Bovidae	Capra	ibex	1	8.5	20	42.5	70.2	Couturier 1956	Fusco and Minelli 2019				Couturier, M.A.J. 1956. La spermatozoïde du Buoquetin des Alpes (Capra ibex ibex L. 1758). Mammalia 20: 124-127.		Fusco, G., and A. Minelli A. 2019. The biology of reproduction. Cambridge University Press.
Capra_aegagrus	Chordata	Mammalia	Artiodactyla	Bovidae	Capra	aegagrus	1	7.542	13.208	36.418	57.168	Anderson et al. 2005	Fusco and Minelli 2019			Y	Anderson, M. J., J. Nyholt, and A. F. Dixson. 2005. Sperm competition and the evolution of sperm midpiece volume in mammals. Journal of Zoology 267(2): 135-142.		Fusco, G., and A. Minelli A. 2019. The biology of reproduction. Cambridge University Press.
Hemitragus_hylocrius	Chordata	Mammalia	Artiodactyla	Bovidae	Hemitragus	hylocrius	1	8.092	12.584	40.316	60.992	Anderson et al. 2005	Fusco and Minelli 2019			Y	Anderson, M. J., J. Nyholt, and A. F. Dixson. 2005. Sperm competition and the evolution of sperm midpiece volume in mammals. Journal of Zoology 267(2): 135-142.		Fusco, G., and A. Minelli A. 2019. The biology of reproduction. Cambridge University Press.
Pseudois_nayaur	Chordata	Mammalia	Artiodactyla	Bovidae	Pseudois	nayaur	1	7.234	13.03	38.094	58.358	Anderson et al. 2005	Fusco and Minelli 2019			Y	Anderson, M. J., J. Nyholt, and A. F. Dixson. 2005. Sperm competition and the evolution of sperm midpiece volume in mammals. Journal of Zoology 267(2): 135-142.		Fusco, G., and A. Minelli A. 2019. The biology of reproduction. Cambridge University Press.
Budorcas_taxicolor	Chordata	Mammalia	Artiodactyla	Bovidae	Budorcas	taxicolor	1	7.226	15.368	49.108	71.702	Anderson et al. 2005	Fusco and Minelli 2019			Y	Anderson, M. J., J. Nyholt, and A. F. Dixson. 2005. Sperm competition and the evolution of sperm midpiece volume in mammals. Journal of Zoology 267(2): 135-142.		Fusco, G., and A. Minelli A. 2019. The biology of reproduction. Cambridge University Press.
Ovis_canadensis	Chordata	Mammalia	Artiodactyla	Bovidae	Ovis	canadensis	1	7.338	17.498	39.84	64.676	Anderson et al 2004, 2006	Fusco and Minelli 2019			Y	Anderson, M. J., J. Nyholt, and A. F. Dixson. 2004. Sperm competition affects the structure of the mammalian vas deferens. Journal of Zoology 264(1): 97-103.	Anderson, M. J., A. S. Dixson, and A. F. Dixson. 2006. Mammalian sperm and oviducts are sexually selected: evidence for co-evolution. Journal of Zoology 279(4): 682–686.	Fusco, G., and A. Minelli A. 2019. The biology of reproduction. Cambridge University Press.
Ovis_nivicola	Chordata	Mammalia	Artiodactyla	Bovidae	Ovis	nivicola	1	7.35	16.056	41.284	64.69	Anderson et al. 2005	Fusco and Minelli 2019			Y	Anderson, M. J., J. Nyholt, and A. F. Dixson. 2005. Sperm competition and the evolution of sperm midpiece volume in mammals. Journal of Zoology 267(2): 135-142.		Fusco, G., and A. Minelli A. 2019. The biology of reproduction. Cambridge University Press.
Ovis_vignei	Chordata	Mammalia	Artiodactyla	Bovidae	Ovis	vignei	1	8.226	16.42	38.932	63.578	Anderson et al. 2005	Fusco and Minelli 2019			Y	Anderson, M. J., J. Nyholt, and A. F. Dixson. 2005. Sperm competition and the evolution of sperm midpiece volume in mammals. Journal of Zoology 267(2): 135-142.		Fusco, G., and A. Minelli A. 2019. The biology of reproduction. Cambridge University Press.
Damaliscus_pygargus_dorcas	Chordata	Mammalia	Artiodactyla	Bovidae	Damaliscus	dorcas	1	4.5	7.7	38.6	50.8	Morgenthal 1967	Fusco and Minelli 2019				Morgenthal, J. C. 1967. Notes on the spermatozoal morphology of some ungulates. Journal of the South African Veterinary Association 38(3): 271-273.		Fusco, G., and A. Minelli A. 2019. The biology of reproduction. Cambridge University Press.
Alcelaphus_buselaphus	Chordata	Mammalia	Artiodactyla	Bovidae	Alcelaphus	buselaphus	1	4.8	7.2	36.3	48.4	Morgenthal 1967	Fusco and Minelli 2019				Morgenthal, J. C. 1967. Notes on the spermatozoal morphology of some ungulates. Journal of the South African Veterinary Association 38(3): 271-273.		Fusco, G., and A. Minelli A. 2019. The biology of reproduction. Cambridge University Press.
Connochaetes_taurinus	Chordata	Mammalia	Artiodactyla	Bovidae	Connochaetes	taurinus	1	5	7.9	33.9	46.8	Morgenthal 1967	Fusco and Minelli 2019				Morgenthal, J. C. 1967. Notes on the spermatozoal morphology of some ungulates. Journal of the South African Veterinary Association 38(3): 271-273.		Fusco, G., and A. Minelli A. 2019. The biology of reproduction. Cambridge University Press.
Oryx_gazella	Chordata	Mammalia	Artiodactyla	Bovidae	Oryx	gazella	1	6.1	12.982	41.216	60.298	Anderson et al. 2005	Fusco and Minelli 2019			Y	Anderson, M. J., J. Nyholt, and A. F. Dixson. 2005. Sperm competition and the evolution of sperm midpiece volume in mammals. Journal of Zoology 267(2): 135-142.		Fusco, G., and A. Minelli A. 2019. The biology of reproduction. Cambridge University Press.
Addax_nasomaculatus	Chordata	Mammalia	Artiodactyla	Bovidae	Addax	nasomaculatus	1	6.576	14.412	38.092	59.08	Anderson et al. 2005	Fusco and Minelli 2019			Y	Anderson, M. J., J. Nyholt, and A. F. Dixson. 2005. Sperm competition and the evolution of sperm midpiece volume in mammals. Journal of Zoology 267(2): 135-142.		Fusco, G., and A. Minelli A. 2019. The biology of reproduction. Cambridge University Press.
Sylvicapra_grimmia	Chordata	Mammalia	Artiodactyla	Bovidae	Sylvicapra	grimmia	1	9.742	17.08	40.122	66.944	Anderson et al. 2005	Fusco and Minelli 2019			Y	Anderson, M. J., J. Nyholt, and A. F. Dixson. 2005. Sperm competition and the evolution of sperm midpiece volume in mammals. Journal of Zoology 267(2): 135-142.		Fusco, G., and A. Minelli A. 2019. The biology of reproduction. Cambridge University Press.
Cephalophus_silvicultor	Chordata	Mammalia	Artiodactyla	Bovidae	Cephalophus	sylvicultor	1	9.722	16.326	34.364	60.412	Anderson et al. 2005	Fusco and Minelli 2019			Y	Anderson, M. J., J. Nyholt, and A. F. Dixson. 2005. Sperm competition and the evolution of sperm midpiece volume in mammals. Journal of Zoology 267(2): 135-142.		Fusco, G., and A. Minelli A. 2019. The biology of reproduction. Cambridge University Press.
Philantomba_monticola	Chordata	Mammalia	Artiodactyla	Bovidae	Cephalophus	monticola	1	10.432	20.464	46.606	77.502	Anderson et al. 2005	Fusco and Minelli 2019			Y	Anderson, M. J., J. Nyholt, and A. F. Dixson. 2005. Sperm competition and the evolution of sperm midpiece volume in mammals. Journal of Zoology 267(2): 135-142.		Fusco, G., and A. Minelli A. 2019. The biology of reproduction. Cambridge University Press.
Gazella_leptoceros	Chordata	Mammalia	Artiodactyla	Bovidae	Gazella	leptoceros	1	8.8	12.606	43.902	65.308	Anderson et al. 2005	Fusco and Minelli 2019			Y	Anderson, M. J., J. Nyholt, and A. F. Dixson. 2005. Sperm competition and the evolution of sperm midpiece volume in mammals. Journal of Zoology 267(2): 135-142.		Fusco, G., and A. Minelli A. 2019. The biology of reproduction. Cambridge University Press.
Gazella_cuvieri	Chordata	Mammalia	Artiodactyla	Bovidae	Gazella	cuvieri	1	9.192	10.974	50.244	70.41	Anderson et al. 2005	Fusco and Minelli 2019			Y	Anderson, M. J., J. Nyholt, and A. F. Dixson. 2005. Sperm competition and the evolution of sperm midpiece volume in mammals. Journal of Zoology 267(2): 135-142.		Fusco, G., and A. Minelli A. 2019. The biology of reproduction. Cambridge University Press.
Gazella_subgutturosa	Chordata	Mammalia	Artiodactyla	Bovidae	Gazella	subgutturosa	1	9.742	11.796	45.394	66.932	Anderson et al. 2005	Fusco and Minelli 2019			Y	Anderson, M. J., J. Nyholt, and A. F. Dixson. 2005. Sperm competition and the evolution of sperm midpiece volume in mammals. Journal of Zoology 267(2): 135-142.		Fusco, G., and A. Minelli A. 2019. The biology of reproduction. Cambridge University Press.
Gazella_dorcas	Chordata	Mammalia	Artiodactyla	Bovidae	Gazella	dorcas	1	6.094	11.908	44.014	62.016	Anderson et al. 2005	Fusco and Minelli 2019			Y	Anderson, M. J., J. Nyholt, and A. F. Dixson. 2005. Sperm competition and the evolution of sperm midpiece volume in mammals. Journal of Zoology 267(2): 135-142.		Fusco, G., and A. Minelli A. 2019. The biology of reproduction. Cambridge University Press.
Antilope_cervicapra	Chordata	Mammalia	Artiodactyla	Bovidae	Antilope	cervicapra	1	9.012	13.142	40.436	62.59	Anderson et al. 2005	Fusco and Minelli 2019			Y	Anderson, M. J., J. Nyholt, and A. F. Dixson. 2005. Sperm competition and the evolution of sperm midpiece volume in mammals. Journal of Zoology 267(2): 135-142.		Fusco, G., and A. Minelli A. 2019. The biology of reproduction. Cambridge University Press.
Nanger_granti	Chordata	Mammalia	Artiodactyla	Bovidae	Gazella	granti	1	8.336	10.432	36.994	55.762	Anderson et al. 2005	Fusco and Minelli 2019			Y	Anderson, M. J., J. Nyholt, and A. F. Dixson. 2005. Sperm competition and the evolution of sperm midpiece volume in mammals. Journal of Zoology 267(2): 135-142.		Fusco, G., and A. Minelli A. 2019. The biology of reproduction. Cambridge University Press.
Nanger_soemmerringii	Chordata	Mammalia	Artiodactyla	Bovidae	Gazella	soemmerringii	1	8.92	11.792	48.982	69.694	Anderson et al. 2005	Fusco and Minelli 2019			Y	Anderson, M. J., J. Nyholt, and A. F. Dixson. 2005. Sperm competition and the evolution of sperm midpiece volume in mammals. Journal of Zoology 267(2): 135-142.		Fusco, G., and A. Minelli A. 2019. The biology of reproduction. Cambridge University Press.
Nanger_dama_mhorr	Chordata	Mammalia	Artiodactyla	Bovidae	Gazella	dama	1	8.892	8.916	44.092	61.9	Anderson et al. 2005	Fusco and Minelli 2019			Y	Anderson, M. J., J. Nyholt, and A. F. Dixson. 2005. Sperm competition and the evolution of sperm midpiece volume in mammals. Journal of Zoology 267(2): 135-142.		Fusco, G., and A. Minelli A. 2019. The biology of reproduction. Cambridge University Press.
Eudorcas_rufifrons	Chordata	Mammalia	Artiodactyla	Bovidae	Gazella	rufifrons	1	9.016	12.11	43.588	64.714	Anderson et al. 2005	Fusco and Minelli 2019			Y	Anderson, M. J., J. Nyholt, and A. F. Dixson. 2005. Sperm competition and the evolution of sperm midpiece volume in mammals. Journal of Zoology 267(2): 135-142.		Fusco, G., and A. Minelli A. 2019. The biology of reproduction. Cambridge University Press.
Eudorcas_thomsonii	Chordata	Mammalia	Artiodactyla	Bovidae	Gazella	thomsonii	1	9.976	11.422	47.282	68.68	Anderson et al. 2005	Fusco and Minelli 2019			Y	Anderson, M. J., J. Nyholt, and A. F. Dixson. 2005. Sperm competition and the evolution of sperm midpiece volume in mammals. Journal of Zoology 267(2): 135-142.		Fusco, G., and A. Minelli A. 2019. The biology of reproduction. Cambridge University Press.
Antidorcas_marsupialis	Chordata	Mammalia	Artiodactyla	Bovidae	Antidorcas	marsupialis	1	6.474	9.988	41.376	57.838	Anderson et al. 2005	Fusco and Minelli 2019			Y	Anderson, M. J., J. Nyholt, and A. F. Dixson. 2005. Sperm competition and the evolution of sperm midpiece volume in mammals. Journal of Zoology 267(2): 135-142.		Fusco, G., and A. Minelli A. 2019. The biology of reproduction. Cambridge University Press.
Madoqua_guentheri	Chordata	Mammalia	Artiodactyla	Bovidae	Madoqua	guentheri	1	7.144	12.81	31.714	51.668	Anderson et al. 2005	Fusco and Minelli 2019			Y	Anderson, M. J., J. Nyholt, and A. F. Dixson. 2005. Sperm competition and the evolution of sperm midpiece volume in mammals. Journal of Zoology 267(2): 135-142.		Fusco, G., and A. Minelli A. 2019. The biology of reproduction. Cambridge University Press.
Kobus_leche	Chordata	Mammalia	Artiodactyla	Bovidae	Kobus	leche	1	8.108	10.986	40.94	60.034	Anderson et al. 2005	Fusco and Minelli 2019			Y	Anderson, M. J., J. Nyholt, and A. F. Dixson. 2005. Sperm competition and the evolution of sperm midpiece volume in mammals. Journal of Zoology 267(2): 135-142.		Fusco, G., and A. Minelli A. 2019. The biology of reproduction. Cambridge University Press.
Kobus_megaceros	Chordata	Mammalia	Artiodactyla	Bovidae	Kobus	megaceros	1	7.986	11.516	38.47	57.972	Anderson et al. 2005	Fusco and Minelli 2019			Y	Anderson, M. J., J. Nyholt, and A. F. Dixson. 2005. Sperm competition and the evolution of sperm midpiece volume in mammals. Journal of Zoology 267(2): 135-142.		Fusco, G., and A. Minelli A. 2019. The biology of reproduction. Cambridge University Press.
Kobus_ellipsiprymnus	Chordata	Mammalia	Artiodactyla	Bovidae	Kobus	ellipsiprymnus	1	6.984	14.306	40.318	61.608	Anderson et al. 2005	Fusco and Minelli 2019			Y	Anderson, M. J., J. Nyholt, and A. F. Dixson. 2005. Sperm competition and the evolution of sperm midpiece volume in mammals. Journal of Zoology 267(2): 135-142.		Fusco, G., and A. Minelli A. 2019. The biology of reproduction. Cambridge University Press.
Pelea_capreolus	Chordata	Mammalia	Artiodactyla	Bovidae	Pelea	capreolus	1	4.96	11.268	43.97	60.198	Anderson et al. 2005	Fusco and Minelli 2019			Y	Anderson, M. J., J. Nyholt, and A. F. Dixson. 2005. Sperm competition and the evolution of sperm midpiece volume in mammals. Journal of Zoology 267(2): 135-142.		Fusco, G., and A. Minelli A. 2019. The biology of reproduction. Cambridge University Press.
Neotragus_moschatus	Chordata	Mammalia	Artiodactyla	Bovidae	Neotragus	moschatus	1	9.682	15.628	45.234	70.544	Anderson et al. 2005	Fusco and Minelli 2019			Y	Anderson, M. J., J. Nyholt, and A. F. Dixson. 2005. Sperm competition and the evolution of sperm midpiece volume in mammals. Journal of Zoology 267(2): 135-142.		Fusco, G., and A. Minelli A. 2019. The biology of reproduction. Cambridge University Press.
Aepyceros_melampus	Chordata	Mammalia	Artiodactyla	Bovidae	Aepyceros	melampus	1	6.52	7.63	32	46.15	Morgenthal 1967	Fusco and Minelli 2019				Morgenthal, J. C. 1967. Notes on the spermatozoal morphology of some ungulates. Journal of the South African Veterinary Association 38(3): 271-273.		Fusco, G., and A. Minelli A. 2019. The biology of reproduction. Cambridge University Press.
Bison_bison	Chordata	Mammalia	Artiodactyla	Bovidae	Bison	bison	1	4.76	14.58	46.61	65.95	Pegge et al. 2011	Fusco and Minelli 2019			Y	Pegge, R. B. G., S. Krishnakumar, D. Whiteside, B. Elkin, J. M. Parlevliet, and J. C. Thundathil. 2011. Sperm characteristics in plains (Bison bison bison) versus wood (Bison bison athabascae) bison. Theriogenology 75(7): 1360-1370.		Fusco, G., and A. Minelli A. 2019. The biology of reproduction. Cambridge University Press.
Bos_taurus	Chordata	Mammalia	Artiodactyla	Bovidae	Bos	taurus	1	9.2	14.8	47.5	71.5	Patterson et al. 1985	Fusco and Minelli 2019				Patterson, M. C., J. Stover, W. K. Westrom, and N. S. Schaffer. 1985. Comparative dimensional analysis of spermatozoa of seven species of Cervidae. The Journal of Zoo Animal Medicine 16(4): 144-146.		Fusco, G., and A. Minelli A. 2019. The biology of reproduction. Cambridge University Press.
Bubalus_bubalis	Chordata	Mammalia	Artiodactyla	Bovidae	Bubalus	bubalis	1	8.43	13.11	47.81	69.35	Sharma et al. 1978	Fusco and Minelli 2019				Sharma, A. K., and R. C. Gupta. 1978. Mensuration of spermatozoa from different levels of the reproductive tract of the buffalo-bull (Bubalus bubalis). Annales de Biologie Animale, Biochimie, Biophysique 18(3): 717-720.		Fusco, G., and A. Minelli A. 2019. The biology of reproduction. Cambridge University Press.
Bubalus_quarlesi	Chordata	Mammalia	Artiodactyla	Bovidae	Bubalus	quarlesi	1	7.56	12.83	42.66	62.94	Yudi et al. 2010	Fusco and Minelli 2019				Yudi, Y., T. L. Yusuf, B. Purwantara, M. Agil, T. Wresdiyati, D. Sajuthi, Aditya, J. Manangsang, R. Sudarwati and Y. T. Hastuti. 2010. Morfologi dan Biometri Spermatozoa Anoa (Bubalus Sp.) yang Diwarnai dengan Pewarna William’s dan Eosin-Nigrosin. Media Peternakan 33(2): 88-94.		Fusco, G., and A. Minelli A. 2019. The biology of reproduction. Cambridge University Press.
Syncerus_caffer	Chordata	Mammalia	Artiodactyla	Bovidae	Syncerus	caffer	1	5.9	10.6	55.1	71.4	Ackerman et al. 1994	Fusco and Minelli 2019				Ackerman, D. J., A. J. Reinecke, and H. J. Els. 1994. The ultrastructure of spermatozoa of African buffalo (Syncerus caffer) in the Kruger National Park. Animal Reproduction Science 36(1-2): 87-101.		Fusco, G., and A. Minelli A. 2019. The biology of reproduction. Cambridge University Press.
Tragelaphus_spekii	Chordata	Mammalia	Artiodactyla	Bovidae	Tragelaphus	spekii	1	7.744	13.524	37.002	58.27	Anderson et al. 2005	Fusco and Minelli 2019			Y	Anderson, M. J., J. Nyholt, and A. F. Dixson. 2005. Sperm competition and the evolution of sperm midpiece volume in mammals. Journal of Zoology 267(2): 135-142.		Fusco, G., and A. Minelli A. 2019. The biology of reproduction. Cambridge University Press.
Tragelaphus_eurycerus	Chordata	Mammalia	Artiodactyla	Bovidae	Tragelaphus	eurycerus	1	7.812	13.146	39.728	60.686	Anderson et al. 2005	Fusco and Minelli 2019			Y	Anderson, M. J., J. Nyholt, and A. F. Dixson. 2005. Sperm competition and the evolution of sperm midpiece volume in mammals. Journal of Zoology 267(2): 135-142.		Fusco, G., and A. Minelli A. 2019. The biology of reproduction. Cambridge University Press.
Tragelaphus_strepsiceros	Chordata	Mammalia	Artiodactyla	Bovidae	Tragelaphus	strepsiceros	1	6.4	9	30.3	45.5	Morgenthal 1967	Fusco and Minelli 2019				Morgenthal, J. C. 1967. Notes on the spermatozoal morphology of some ungulates. Journal of the South African Veterinary Association 38(3): 271-273.		Fusco, G., and A. Minelli A. 2019. The biology of reproduction. Cambridge University Press.
Tragelaphus_oryx	Chordata	Mammalia	Artiodactyla	Bovidae	Taurotragus	oryx	1	8.716	14.784	41.812	65.312	Anderson et al. 2005	Fusco and Minelli 2019			Y	Anderson, M. J., J. Nyholt, and A. F. Dixson. 2005. Sperm competition and the evolution of sperm midpiece volume in mammals. Journal of Zoology 267(2): 135-142.		Fusco, G., and A. Minelli A. 2019. The biology of reproduction. Cambridge University Press.
Tragelaphus_angasii	Chordata	Mammalia	Artiodactyla	Bovidae	Tragelaphus	angasii	1	8.55	13.522	41.062	63.134	Anderson et al. 2005	Fusco and Minelli 2019			Y	Anderson, M. J., J. Nyholt, and A. F. Dixson. 2005. Sperm competition and the evolution of sperm midpiece volume in mammals. Journal of Zoology 267(2): 135-142.		Fusco, G., and A. Minelli A. 2019. The biology of reproduction. Cambridge University Press.
Cervus_nippon	Chordata	Mammalia	Artiodactyla	Cervidae	Cervus	nippon	1	8.7	12.1	44.8	64.8	Patterson et al. 1985	Fusco and Minelli 2019				Patterson, M. C., J. Stover, W. K. Westrom, and N. S. Schaffer. 1985. Comparative dimensional analysis of spermatozoa of seven species of Cervidae. The Journal of Zoo Animal Medicine 16(4): 144-146.		Fusco, G., and A. Minelli A. 2019. The biology of reproduction. Cambridge University Press.
Przewalskium_albirostris	Chordata	Mammalia	Artiodactyla	Cervidae	Cervus	albirostris	1	8.184	12.928	39.95	61.062	Anderson et al. 2006	Fusco and Minelli 2019			Y	Anderson, M. J., A. S. Dixson, and A. F. Dixson. 2006. Mammalian sperm and oviducts are sexually selected: evidence for co-evolution. Journal of Zoology 279(4): 682–686.		Fusco, G., and A. Minelli A. 2019. The biology of reproduction. Cambridge University Press.
Cervus_elaphus	Chordata	Mammalia	Artiodactyla	Cervidae	Cervus	elaphus	1	8.672	14.18	39.7	62.552	Anderson et al. 2005	Fusco and Minelli 2019			Y	Anderson, M. J., J. Nyholt, and A. F. Dixson. 2005. Sperm competition and the evolution of sperm midpiece volume in mammals. Journal of Zoology 267(2): 135-142.		Fusco, G., and A. Minelli A. 2019. The biology of reproduction. Cambridge University Press.
Rusa_timorensis	Chordata	Mammalia	Artiodactyla	Cervidae	Cervus	timorensis	1	8.478	11.026	44.248	63.752	Anderson et al. 2005	Fusco and Minelli 2019			Y	Anderson, M. J., J. Nyholt, and A. F. Dixson. 2005. Sperm competition and the evolution of sperm midpiece volume in mammals. Journal of Zoology 267(2): 135-142.		Fusco, G., and A. Minelli A. 2019. The biology of reproduction. Cambridge University Press.
Rusa_unicolor	Chordata	Mammalia	Artiodactyla	Cervidae	Cervus	unicolor	1	7.778	12.172	41.716	61.666	Anderson et al. 2005	Fusco and Minelli 2019			Y	Anderson, M. J., J. Nyholt, and A. F. Dixson. 2005. Sperm competition and the evolution of sperm midpiece volume in mammals. Journal of Zoology 267(2): 135-142.		Fusco, G., and A. Minelli A. 2019. The biology of reproduction. Cambridge University Press.
Rucervus_eldii_thamin	Chordata	Mammalia	Artiodactyla	Cervidae	Cervus	eldithamin	1	8.8	13.3	49.8	74.6	Patterson et al. 1985	Fusco and Minelli 2019				Patterson, M. C., J. Stover, W. K. Westrom, and N. S. Schaffer. 1985. Comparative dimensional analysis of spermatozoa of seven species of Cervidae. The Journal of Zoo Animal Medicine 16(4): 144-146.		Fusco, G., and A. Minelli A. 2019. The biology of reproduction. Cambridge University Press.
Rucervus_eldii_eldii	Chordata	Mammalia	Artiodactyla	Cervidae	Cervus	eldi	1	8.196	13.244	41.204	62.644	Anderson et al. 2005	Fusco and Minelli 2019			Y	Anderson, M. J., J. Nyholt, and A. F. Dixson. 2005. Sperm competition and the evolution of sperm midpiece volume in mammals. Journal of Zoology 267(2): 135-142.		Fusco, G., and A. Minelli A. 2019. The biology of reproduction. Cambridge University Press.
Elaphurus_davidianus	Chordata	Mammalia	Artiodactyla	Cervidae	Elaphurus	davidianus	1	8.576	10.712	39.546	58.834	Anderson et al. 2005	Fusco and Minelli 2019			Y	Anderson, M. J., J. Nyholt, and A. F. Dixson. 2005. Sperm competition and the evolution of sperm midpiece volume in mammals. Journal of Zoology 267(2): 135-142.		Fusco, G., and A. Minelli A. 2019. The biology of reproduction. Cambridge University Press.
Dama_dama	Chordata	Mammalia	Artiodactyla	Cervidae	Dama	dama	1	8.2	13.7	47.3	67.2	Unpublished supplement to Cummins and Woodall 1985 in Gage 1998	Fusco and Minelli 2019				Cummins, J. M., and P. F. Woodall. 1985. On mammalian sperm dimensions. Journal of Reproduction and Fertility 75(1): 153-175.		Fusco, G., and A. Minelli A. 2019. The biology of reproduction. Cambridge University Press.
Axis_porcinus	Chordata	Mammalia	Artiodactyla	Cervidae	Axis	porcinus	1	8.698	16.912	41.82	67.43	Anderson et al. 2005	Fusco and Minelli 2019			Y	Anderson, M. J., J. Nyholt, and A. F. Dixson. 2005. Sperm competition and the evolution of sperm midpiece volume in mammals. Journal of Zoology 267(2): 135-142.		Fusco, G., and A. Minelli A. 2019. The biology of reproduction. Cambridge University Press.
Axis_calamianensis	Chordata	Mammalia	Artiodactyla	Cervidae	Axis	calamianensis	1	8.356	13.238	40.98	62.574	Anderson et al. 2005	Fusco and Minelli 2019			Y	Anderson, M. J., J. Nyholt, and A. F. Dixson. 2005. Sperm competition and the evolution of sperm midpiece volume in mammals. Journal of Zoology 267(2): 135-142.		Fusco, G., and A. Minelli A. 2019. The biology of reproduction. Cambridge University Press.
Axis_axis	Chordata	Mammalia	Artiodactyla	Cervidae	Axis	axis	1	8.9	13.8	43.6	66.2	Patterson et al. 1985	Fusco and Minelli 2019				Patterson, M. C., J. Stover, W. K. Westrom, and N. S. Schaffer. 1985. Comparative dimensional analysis of spermatozoa of seven species of Cervidae. The Journal of Zoo Animal Medicine 16(4): 144-146.		Fusco, G., and A. Minelli A. 2019. The biology of reproduction. Cambridge University Press.
Rucervus_duvaucelii	Chordata	Mammalia	Artiodactyla	Cervidae	Cervus	duvauceli	1	9.7	13.1	45	68.4	Patterson et al. 1985	Fusco and Minelli 2019				Patterson, M. C., J. Stover, W. K. Westrom, and N. S. Schaffer. 1985. Comparative dimensional analysis of spermatozoa of seven species of Cervidae. The Journal of Zoo Animal Medicine 16(4): 144-146.		Fusco, G., and A. Minelli A. 2019. The biology of reproduction. Cambridge University Press.
Muntiacus_reevesi	Chordata	Mammalia	Artiodactyla	Cervidae	Muntiacus	reevesi	1	6.792	12.934	40.032	59.758	Anderson et al. 2005	Fusco and Minelli 2019			Y	Anderson, M. J., J. Nyholt, and A. F. Dixson. 2005. Sperm competition and the evolution of sperm midpiece volume in mammals. Journal of Zoology 267(2): 135-142.		Fusco, G., and A. Minelli A. 2019. The biology of reproduction. Cambridge University Press.
Muntiacus_muntjak	Chordata	Mammalia	Artiodactyla	Cervidae	Muntiacus	muntjak	1	6.37	15.834	35.956	58.16	Anderson et al. 2005	Fusco and Minelli 2019			Y	Anderson, M. J., J. Nyholt, and A. F. Dixson. 2005. Sperm competition and the evolution of sperm midpiece volume in mammals. Journal of Zoology 267(2): 135-142.		Fusco, G., and A. Minelli A. 2019. The biology of reproduction. Cambridge University Press.
Mazama_gouazoupira	Chordata	Mammalia	Artiodactyla	Cervidae	Mazama	gouazoupira	1	7.99	11.19	40.89	63.28	Cursino and Duarte 2016	Fusco and Minelli 2019	means calculated from Table 1	Y		Cursino, M. S., and J. M. B. Duarte. 2016. Using sperm morphometry and multivariate analysis to differentiate species of gray Mazama. Royal Society Open Science 3(11): 160345.		Fusco, G., and A. Minelli A. 2019. The biology of reproduction. Cambridge University Press.
Mazama_nemorivaga	Chordata	Mammalia	Artiodactyla	Cervidae	Mazama	nemorivaga	1	9.44	11.83	38.11	61.77	Cursino and Duarte 2016	Fusco and Minelli 2019	means calculated from Table 1	Y		Cursino, M. S., and J. M. B. Duarte. 2016. Using sperm morphometry and multivariate analysis to differentiate species of gray Mazama. Royal Society Open Science 3(11): 160345.		Fusco, G., and A. Minelli A. 2019. The biology of reproduction. Cambridge University Press.
Pudu_puda	Chordata	Mammalia	Artiodactyla	Cervidae	Pudu	puda	1	8.832	12.028	37.122	57.982	Anderson et al. 2005	Fusco and Minelli 2019			Y	Anderson, M. J., J. Nyholt, and A. F. Dixson. 2005. Sperm competition and the evolution of sperm midpiece volume in mammals. Journal of Zoology 267(2): 135-142.		Fusco, G., and A. Minelli A. 2019. The biology of reproduction. Cambridge University Press.
Mazama_americana	Chordata	Mammalia	Artiodactyla	Cervidae	Mazama	americana	1	8.5	11	40.8	60.5	Patterson et al. 1985	Fusco and Minelli 2019				Patterson, M. C., J. Stover, W. K. Westrom, and N. S. Schaffer. 1985. Comparative dimensional analysis of spermatozoa of seven species of Cervidae. The Journal of Zoo Animal Medicine 16(4): 144-146.		Fusco, G., and A. Minelli A. 2019. The biology of reproduction. Cambridge University Press.
Odocoileus_virginianus	Chordata	Mammalia	Artiodactyla	Cervidae	Odocoileus	virginianus	1	10	7	35	52	Altman and Dittmer 1962	Fusco and Minelli 2019				Altman, P.L. & Dittmer, D.S. 1962. Growth, Including Reproduction and Development, p. 163. Federation of American Societies for Experimental Biology Handbook.		Fusco, G., and A. Minelli A. 2019. The biology of reproduction. Cambridge University Press.
Rangifer_tarandus	Chordata	Mammalia	Artiodactyla	Cervidae	Rangifer	tarandus	1	7.6	10.4	38.5	56.5	Dott and Utsi 1971	Fusco and Minelli 2019				Dott, H. M., and M. N. P. Utsi. 1971. The collection and examination of semen of the Reindeer (Rangifer tarandus). Journal of Zoology 164(4): 419-424.		Fusco, G., and A. Minelli A. 2019. The biology of reproduction. Cambridge University Press.
Tragulus_javanicus	Chordata	Mammalia	Artiodactyla	Tragulidae	Tragulus	javanicus	1	4.848	10.68	26.386	41.914	Anderson et al. 2005	Fusco and Minelli 2019			Y	Anderson, M. J., J. Nyholt, and A. F. Dixson. 2005. Sperm competition and the evolution of sperm midpiece volume in mammals. Journal of Zoology 267(2): 135-142.		Fusco, G., and A. Minelli A. 2019. The biology of reproduction. Cambridge University Press.
Tursiops_truncatus	Chordata	Mammalia	Artiodactyla	Delphinidae	Tursiops	truncatus	1	5	3.48	67.7	72.7	Van der Horst et al. 2018	Fusco and Minelli 2019	tail length = principle piece+midpiece			van der Horst, G., K. Medger, D. Steckler, I. Luther, and P. Bartels. 2018. Bottlenose dolphin (Tursiops truncatus) sperm revisited: Motility, morphology and ultrastructure of fresh sperm of consecutive ejaculates. Animal Reproduction Science 195: 309-320.		Fusco, G., and A. Minelli A. 2019. The biology of reproduction. Cambridge University Press.
Lagenorhynchus_obliquidens	Chordata	Mammalia	Artiodactyla	Delphinidae	Lagenorhynchus	obliquidens	1	4	3.1	72.7	77	Miller et al. 2002	Fusco and Minelli 2019	head length from ultrathin-sectioned sperm, midpiece length from SEM, flagellum lengths and total lengths are from light microscopy. Total length from middle of range (74-82um)	Y		Miller, D. L., E. L. Styer, S. J. Decker, and T. Robeck. 2002. Ultrastructure of the spermatozoa from three dontocetes: a killer whale (Orcinus orca), a Pacific white-sided dolphin (Lagenorhynchus obliquidens) and a beluga (Delphinapterus leucas). Anatomia, Histologia, Embryologia 31(3): 158-168.		Fusco, G., and A. Minelli A. 2019. The biology of reproduction. Cambridge University Press.
Orcinus_orca	Chordata	Mammalia	Artiodactyla	Delphinidae	Orcinus	orca	1	3.8	2.3	57.5	66	Miller et al. 2002	Fusco and Minelli 2019	head and midpiece lengths are from ultrathin-sectioned sperm, flagellum lengths and total lengths are from light microscopy. Total length from middle of range (62-68um)	Y		Miller, D. L., E. L. Styer, S. J. Decker, and T. Robeck. 2002. Ultrastructure of the spermatozoa from three dontocetes: a killer whale (Orcinus orca), a Pacific white-sided dolphin (Lagenorhynchus obliquidens) and a beluga (Delphinapterus leucas). Anatomia, Histologia, Embryologia 31(3): 158-168.		Fusco, G., and A. Minelli A. 2019. The biology of reproduction. Cambridge University Press.
Phocoena_spinipinnis	Chordata	Mammalia	Artiodactyla	Phocoenidae	Phocoena	spinipinnis	1	5.29	3.31	56.25	66.04	Beilis et al. 2000	Fusco and Minelli 2019				Beilis, A., P. Cetica, and M. S. Merani. 2000. Sperm morphology and morphometry of Burmeister’s porpoise (Phocoena spinipinnis). Marine Mammal Science 16(3): 636-639.		Fusco, G., and A. Minelli A. 2019. The biology of reproduction. Cambridge University Press.
Inia_geoffrensis	Chordata	Mammalia	Artiodactyla	Delphinidae	Inia	geoffrensis	1	5.57	3.3	52.93	62.32	Amaral et al. 2017	Fusco and Minelli 2019				Amaral, R. S., V. M. F. Da Silva, F. X. Valdez Domingos, and A. R. Martin. 2017. Morphology and ultrastructure of the amazon river dolphin (Inia geoffrensis) spermatozoa. The Anatomical Record 300(8): 1519-1523.		Fusco, G., and A. Minelli A. 2019. The biology of reproduction. Cambridge University Press.
Kogia_sima	Chordata	Mammalia	Artiodactyla	Physeteridae	Kogia	sima	1	4	3.5	25.1	32.6	Plön and Bernard 2006	Fusco and Minelli 2019		Y		Plön, S., and R. T. F. Bernard. 2006. A review of spermatozoan morphology in Cetacea with new data for the genus Kogia. Journal of Zoology 269(4): 466-473.		Fusco, G., and A. Minelli A. 2019. The biology of reproduction. Cambridge University Press.
Kogia_breviceps	Chordata	Mammalia	Artiodactyla	Physeteridae	Kogia	breviceps	1	3.4	2.9	44.2	50.5	Plön and Bernard 2006	Fusco and Minelli 2019		Y		Plön, S., and R. T. F. Bernard. 2006. A review of spermatozoan morphology in Cetacea with new data for the genus Kogia. Journal of Zoology 269(4): 466-473.		Fusco, G., and A. Minelli A. 2019. The biology of reproduction. Cambridge University Press.
Hippopotamus_amphibius	Chordata	Mammalia	Artiodactyla	Hippopotamidae	Hippopotamus	amphibius	1	3.8	7.9	21.9	33.49	Morgenthal 1967	Fusco and Minelli 2019				Morgenthal, J. C. 1967. Notes on the spermatozoal morphology of some ungulates. Journal of the South African Veterinary Association 38(3): 271-273.		Fusco, G., and A. Minelli A. 2019. The biology of reproduction. Cambridge University Press.
Sus_scrofa	Chordata	Mammalia	Artiodactyla	Suidae	Sus	scrofa	1	8.1	10.9	28.8	47.3	Dott and Skiner 1989	Fusco and Minelli 2019				Dott, H. M., and J. D. Skinner. 1989. Collection, examination and storage of spermatozoa from some South African mammals. South African Journal of Zoology 24(2): 151-160.		Fusco, G., and A. Minelli A. 2019. The biology of reproduction. Cambridge University Press.
Pecari_tajacu	Chordata	Mammalia	Artiodactyla	Tayassuidae	Pecari	tajacu	1	6.34	13.29	32.35	50.68	Sousa et al. 2013	Fusco and Minelli 2019				Sousa, P. C., E. A. A. Santos, A. L. P. Souza, G. L. Lima, F. F. B. C. Barros, M. F. Oliveira, and A. R. Silva. 2013. Sperm morphological and morphometric evaluation in captive collared peccaries (Pecari tajacu). Pesquisa Veterinária Brasileira 33(7): 924-930.		Fusco, G., and A. Minelli A. 2019. The biology of reproduction. Cambridge University Press.
Camelus_dromedarius	Chordata	Mammalia	Artiodactyla	Camelidae	Camelus	dromedarius	1	5.3	6.9	35.6	47.8	Tingari 1991	Fusco and Minelli 2019				Tingari, M. D. 1991. Studies on camel semen. III. Ultrastructure of the spermatozoon. Animal Reproduction Science 26(3–4): 333-344.		Fusco, G., and A. Minelli A. 2019. The biology of reproduction. Cambridge University Press.
Camelus_bactrianus	Chordata	Mammalia	Artiodactyla	Camelidae	Camelus	bactrianus	1	6	6.2	30.8	42.9	Unpublished supplement to Cummins and Woodall 1985 in Gage 1998	Fusco and Minelli 2019				Cummins, J. M., and P. F. Woodall. 1985. On mammalian sperm dimensions. Journal of Reproduction and Fertility 75(1): 153-175.		Fusco, G., and A. Minelli A. 2019. The biology of reproduction. Cambridge University Press.
Lama_glama	Chordata	Mammalia	Artiodactyla	Camelidae	Lama	glama	1	5.3	5.3	36.6	49.47	Unpublished supplement to Cummins and Woodall 1985 in Gage 1998	Fusco and Minelli 2019				Cummins, J. M., and P. F. Woodall. 1985. On mammalian sperm dimensions. Journal of Reproduction and Fertility 75(1): 153-175.		Fusco, G., and A. Minelli A. 2019. The biology of reproduction. Cambridge University Press.
Equus_caballus	Chordata	Mammalia	Perrissodactyla	Equidae	Equus	caballus	1	7	9.8	43.8	60.6	Asdell 1964	Fusco and Minelli 2019				Asdell, S. A. 1964 Patterns of mammalian reproduction, 2nd edn. Ithaca, NY: Cornell University Press.		Fusco, G., and A. Minelli A. 2019. The biology of reproduction. Cambridge University Press.
Equus_asinus	Chordata	Mammalia	Perrissodactyla	Equidae	Equus	asinus	1	6.9	9.9	47.3	64.1	Asdell 1964	Fusco and Minelli 2019				Asdell, S. A. 1964 Patterns of mammalian reproduction, 2nd edn. Ithaca, NY: Cornell University Press.		Fusco, G., and A. Minelli A. 2019. The biology of reproduction. Cambridge University Press.
Equus_kiang	Chordata	Mammalia	Perrissodactyla	Equidae	Equus	kiang	1	5.89	7.028	40.852	53.77	Anderson et al. 2005	Fusco and Minelli 2019			Y	Anderson, M. J., J. Nyholt, and A. F. Dixson. 2005. Sperm competition and the evolution of sperm midpiece volume in mammals. Journal of Zoology 267(2): 135-142.		Fusco, G., and A. Minelli A. 2019. The biology of reproduction. Cambridge University Press.
Artibeus_jamaicensis	Chordata	Mammalia	Chiroptera	Phyllostomidae	Artibeus	jamaicensis	1	6.26	18.61	52.31	77.18	Alvarez-Guerrero et al. 2014	Fusco and Minelli 2019		Y	Y	Álvarez-Guerrero, A., A. Medrano, and N. Moreno-Mendoza. 2014. Characterization of gametes in two phyllostomid bat species: Artibeus jamaicensis and Sturnira lilium. Animal Reproduction Science 145(3-4): 170-181.		Fusco, G., and A. Minelli A. 2019. The biology of reproduction. Cambridge University Press.
Artibeus_lituratus	Chordata	Mammalia	Chiroptera	Phyllostomidae	Artibeus	lituratus	1	4.5	9.4	71.9	85.7	Forman 1968	Fusco and Minelli 2019				Forman, G.L. 1968. Comparative gross morphology of spermatozoa of two families of North American bats. Univ. Kansas Sci. Bull. 47(16): 901-908.		Fusco, G., and A. Minelli A. 2019. The biology of reproduction. Cambridge University Press.
Sturnira_lilium	Chordata	Mammalia	Chiroptera	Phyllostomidae	Sturnira	lilium	1	7.01	20.33	50.17	77.51	Alvarez-Guerrero et al. 2014	Fusco and Minelli 2019		Y	Y	Álvarez-Guerrero, A., A. Medrano, and N. Moreno-Mendoza. 2014. Characterization of gametes in two phyllostomid bat species: Artibeus jamaicensis and Sturnira lilium. Animal Reproduction Science 145(3-4): 170-181.		Fusco, G., and A. Minelli A. 2019. The biology of reproduction. Cambridge University Press.
Carollia_castanea	Chordata	Mammalia	Chiroptera	Phyllostomidae	Carollia	castanea	1	4.8	9.9	49.5	64.2	Forman 1968	Fusco and Minelli 2019				Forman, G.L. 1968. Comparative gross morphology of spermatozoa of two families of North American bats. Univ. Kansas Sci. Bull. 47(16): 901-908.		Fusco, G., and A. Minelli A. 2019. The biology of reproduction. Cambridge University Press.
Anoura_cultrata	Chordata	Mammalia	Chiroptera	Phyllostomidae	Anoura	cultrata	1	5	7.8	50.7	62.6	Forman 1968	Fusco and Minelli 2019				Forman, G.L. 1968. Comparative gross morphology of spermatozoa of two families of North American bats. Univ. Kansas Sci. Bull. 47(16): 901-908.		Fusco, G., and A. Minelli A. 2019. The biology of reproduction. Cambridge University Press.
Chalinolobus_gouldii	Chordata	Mammalia	Chiroptera	Vespertilionidae	Chalinolobus	gouldii	1	4	9	45	58	Breed unpublished data from Cummins and Woodall 1985	Fusco and Minelli 2019	sperm measurements are mean from range (as listed in Gage 1998)			Cummins, J. M., and P. F. Woodall. 1985. On mammalian sperm dimensions. Journal of Reproduction and Fertility 75(1): 153-175.		Fusco, G., and A. Minelli A. 2019. The biology of reproduction. Cambridge University Press.
Chalinolobus_morio	Chordata	Mammalia	Chiroptera	Vespertilionidae	Chalinolobus	morio	1	4	6.5	34.5	45	Breed unpublished data from Cummins and Woodall 1985	Fusco and Minelli 2019	sperm measurements are mean from range (as listed in Gage 1998)			Cummins, J. M., and P. F. Woodall. 1985. On mammalian sperm dimensions. Journal of Reproduction and Fertility 75(1): 153-175.		Fusco, G., and A. Minelli A. 2019. The biology of reproduction. Cambridge University Press.
Nyctophilus_geoffroyi	Chordata	Mammalia	Chiroptera	Vespertilionidae	Nyctophilus	geoffroyi	1	4	6	43	53	Breed unpublished data from Cummins and Woodall 1985	Fusco and Minelli 2019				Cummins, J. M., and P. F. Woodall. 1985. On mammalian sperm dimensions. Journal of Reproduction and Fertility 75(1): 153-175.		Fusco, G., and A. Minelli A. 2019. The biology of reproduction. Cambridge University Press.
Nyctophilus_timoriensis	Chordata	Mammalia	Chiroptera	Vespertilionidae	Nyctophilus	timoriensis	1	4	8	40	52	Breed unpublished data from Cummins and Woodall 1985	Fusco and Minelli 2019				Cummins, J. M., and P. F. Woodall. 1985. On mammalian sperm dimensions. Journal of Reproduction and Fertility 75(1): 153-175.		Fusco, G., and A. Minelli A. 2019. The biology of reproduction. Cambridge University Press.
Lasionycteris_noctivagans	Chordata	Mammalia	Chiroptera	Vespertilionidae	Lasionycteris	noctivagans	1	5.5	8.9	59	73.4	Forman 1968	Fusco and Minelli 2019				Forman, G.L. 1968. Comparative gross morphology of spermatozoa of two families of North American bats. Univ. Kansas Sci. Bull. 47(16): 901-908.		Fusco, G., and A. Minelli A. 2019. The biology of reproduction. Cambridge University Press.
Nycticeius_humeralis	Chordata	Mammalia	Chiroptera	Vespertilionidae	Nycticeius	humeralis	1	5.2	10.8	61.3	77.3	Hirth 1960	Fusco and Minelli 2019				Hirth, H. F. 1960. The spermatozoa of some North American bats and rodents. Journal of Morphology 106(1): 77-83.		Fusco, G., and A. Minelli A. 2019. The biology of reproduction. Cambridge University Press.
Eptesicus_fuscus	Chordata	Mammalia	Chiroptera	Vespertilionidae	Eptesicus	fuscus	1	5	9	58	72	Hirth 1960	Fusco and Minelli 2019				Hirth, H. F. 1960. The spermatozoa of some North American bats and rodents. Journal of Morphology 106(1): 77-83.		Fusco, G., and A. Minelli A. 2019. The biology of reproduction. Cambridge University Press.
Corynorhinus_rafinesquii	Chordata	Mammalia	Chiroptera	Vespertilionidae	Plecotus	rafinesquii	1	3.8	8.9	37.3	50	Hirth 1960	Fusco and Minelli 2019				Hirth, H. F. 1960. The spermatozoa of some North American bats and rodents. Journal of Morphology 106(1): 77-83.		Fusco, G., and A. Minelli A. 2019. The biology of reproduction. Cambridge University Press.
Perimyotis_subflavus	Chordata	Mammalia	Chiroptera	Vespertilionidae	Pipistrellus	subflavus	1	5.4	10.35	70	86.16	Forman 1968	Fusco and Minelli 2019				Forman, G.L. 1968. Comparative gross morphology of spermatozoa of two families of North American bats. Univ. Kansas Sci. Bull. 47(16): 901-908.		Fusco, G., and A. Minelli A. 2019. The biology of reproduction. Cambridge University Press.
Antrozous_pallidus	Chordata	Mammalia	Chiroptera	Vespertillonidae	Antrozous	pallidus	1	3.6	12	43	58.6	Forman 1968	Fusco and Minelli 2019				Forman, G.L. 1968. Comparative gross morphology of spermatozoa of two families of North American bats. Univ. Kansas Sci. Bull. 47(16): 901-908.		Fusco, G., and A. Minelli A. 2019. The biology of reproduction. Cambridge University Press.
Lasiurus_borealis	Chordata	Mammalia	Chiroptera	Vespertilionidae	Lasiurus	borealis	1	5.3	11.2	50.6	67.1	Hirth 1960	Fusco and Minelli 2019				Hirth, H. F. 1960. The spermatozoa of some North American bats and rodents. Journal of Morphology 106(1): 77-83.		Fusco, G., and A. Minelli A. 2019. The biology of reproduction. Cambridge University Press.
Myotis_grisescens	Chordata	Mammalia	Chiroptera	Vespertilionidae	Myotis	grisescens	1	5.8	18.6	48.2	72.6	Forman 1968	Fusco and Minelli 2019				Forman, G.L. 1968. Comparative gross morphology of spermatozoa of two families of North American bats. Univ. Kansas Sci. Bull. 47(16): 901-908.		Fusco, G., and A. Minelli A. 2019. The biology of reproduction. Cambridge University Press.
Myotis_austroriparius	Chordata	Mammalia	Chiroptera	Vespertilionidae	Myotis	austroriparius	1	4.6	12.8	31.6	49	Hirth 1960	Fusco and Minelli 2019				Hirth, H. F. 1960. The spermatozoa of some North American bats and rodents. Journal of Morphology 106(1): 77-83.		Fusco, G., and A. Minelli A. 2019. The biology of reproduction. Cambridge University Press.
Myotis_keenii	Chordata	Mammalia	Chiroptera	Vespertilionidae	Myotis	keenii	1	4.4	15.4	42.2	62	Hirth 1960	Fusco and Minelli 2019				Hirth, H. F. 1960. The spermatozoa of some North American bats and rodents. Journal of Morphology 106(1): 77-83.		Fusco, G., and A. Minelli A. 2019. The biology of reproduction. Cambridge University Press.
Myotis_sodalis	Chordata	Mammalia	Chiroptera	Vespertilionidae	Myotis	sodalis	1	4.9	13.7	46.9	65.5	Hirth 1960	Fusco and Minelli 2019				Hirth, H. F. 1960. The spermatozoa of some North American bats and rodents. Journal of Morphology 106(1): 77-83.		Fusco, G., and A. Minelli A. 2019. The biology of reproduction. Cambridge University Press.
Falsistrellus_tasmaniensis	Chordata	Mammalia	Chiroptera	Vespertilionidae	Pipistrellus	tasmaniensis	1	6	8	52	66	Forman 1968	Fusco and Minelli 2019				Forman, G.L. 1968. Comparative gross morphology of spermatozoa of two families of North American bats. Univ. Kansas Sci. Bull. 47(16): 901-908.		Fusco, G., and A. Minelli A. 2019. The biology of reproduction. Cambridge University Press.
Mormopterus_planiceps	Chordata	Mammalia	Chiroptera	Molossidae	Mormopterus	planiceps	1	6	8	52	66	W. G. Breed personal communication in Cummings and Woodall 1985	Fusco and Minelli 2019				Cummins, J. M., and P. F. Woodall. 1985. On mammalian sperm dimensions. Journal of Reproduction and Fertility 75(1): 153-175.		Fusco, G., and A. Minelli A. 2019. The biology of reproduction. Cambridge University Press.
Pteropus_conspicillatus	Chordata	Mammalia	Chiroptera	Pteropodidae	Pteropus	conspicillatus	1	7.2	21.8	74	103	Robson and Rouse unpublished data from Cummins and Woodall 1985	Fusco and Minelli 2019				Cummins, J. M., and P. F. Woodall. 1985. On mammalian sperm dimensions. Journal of Reproduction and Fertility 75(1): 153-175.		Fusco, G., and A. Minelli A. 2019. The biology of reproduction. Cambridge University Press.
Pteropus_alecto	Chordata	Mammalia	Chiroptera	Pteropodidae	Pteropus	alecto	1	6.4	19.2	40	65.6	Robson and Rouse unpublished data from Cummins and Woodall 1985	Fusco and Minelli 2019				Cummins, J. M., and P. F. Woodall. 1985. On mammalian sperm dimensions. Journal of Reproduction and Fertility 75(1): 153-175.		Fusco, G., and A. Minelli A. 2019. The biology of reproduction. Cambridge University Press.
Pteropus_poliocephalus	Chordata	Mammalia	Chiroptera	Pteropodidae	Pteropus	poliocephalus	1	5.1	23	32	60.1	Robson and Rouse unpublished data from Cummins and Woodall 1985	Fusco and Minelli 2019				Cummins, J. M., and P. F. Woodall. 1985. On mammalian sperm dimensions. Journal of Reproduction and Fertility 75(1): 153-175.		Fusco, G., and A. Minelli A. 2019. The biology of reproduction. Cambridge University Press.
Pteropus_scapulatus	Chordata	Mammalia	Chiroptera	Pteropodidae	Pteropus	scapulatus	1	8	22.5	73.4	103.8	Robson and Rouse unpublished data from Cummins and Woodall 1985	Fusco and Minelli 2019				Cummins, J. M., and P. F. Woodall. 1985. On mammalian sperm dimensions. Journal of Reproduction and Fertility 75(1): 153-175.		Fusco, G., and A. Minelli A. 2019. The biology of reproduction. Cambridge University Press.
Syconycteris_australis	Chordata	Mammalia	Chiroptera	Pteropodidae	Syconycteris	australis	1	6.2	22.4	52	80.6	Robson and Rouse unpublished data from Cummins and Woodall 1985	Fusco and Minelli 2019				Cummins, J. M., and P. F. Woodall. 1985. On mammalian sperm dimensions. Journal of Reproduction and Fertility 75(1): 153-175.		Fusco, G., and A. Minelli A. 2019. The biology of reproduction. Cambridge University Press.
Rousettus_aegyptiacus	Chordata	Mammalia	Chiroptera	Pteropodidae	Rousettus	lanosus	1	3.43	23.278	61.67	88.378	Anderson et al. 2005	Fusco and Minelli 2019			Y	Anderson, M. J., J. Nyholt, and A. F. Dixson. 2005. Sperm competition and the evolution of sperm midpiece volume in mammals. Journal of Zoology 267(2): 135-142.		Fusco, G., and A. Minelli A. 2019. The biology of reproduction. Cambridge University Press.
Rhinolophus_ferrumequinum	Chordata	Mammalia	Chiroptera	Rhinolophidae	Rhinolophus	ferrumequinum	1	5.8	18	95	118.8	Kim et al. 1999	Fusco and Minelli 2019			Y	Kim, S. S., Lee, J. H., Son, S. W., and B. J. Choi. 1999. Morphological comparison of spermatozoa in the Korean greater horseshoe bat (Rhinolophus ferrumequinum korai) and long-fingered bat (Miniopterus schreibersi fuliginosus). Applied Microscopy 29(1): 1-10.		Fusco, G., and A. Minelli A. 2019. The biology of reproduction. Cambridge University Press.
Mustela_eversmannii	Chordata	Mammalia	Carnivora	Mustelidae	Mustela	eversmannii	1	8	13.3	57.2	78.6	Unpublished supplement to Cummins and Woodall 1985 in Gage 1998	Fusco and Minelli 2019				Cummins, J. M., and P. F. Woodall. 1985. On mammalian sperm dimensions. Journal of Reproduction and Fertility 75(1): 153-175.		Fusco, G., and A. Minelli A. 2019. The biology of reproduction. Cambridge University Press.
Mustela_putorius	Chordata	Mammalia	Carnivora	Mustelidae	Mustela	putorius	1	6.655	14.912	52.167	73.734	Anderson et al. 2005	Fusco and Minelli 2019			Y	Anderson, M. J., J. Nyholt, and A. F. Dixson. 2005. Sperm competition and the evolution of sperm midpiece volume in mammals. Journal of Zoology 267(2): 135-142.		Fusco, G., and A. Minelli A. 2019. The biology of reproduction. Cambridge University Press.
Neovison_vison	Chordata	Mammalia	Carnivora	Mustelidae	Mustela	vison	1	7	6	30	43	Altman and Dittmer 1962	Fusco and Minelli 2019				Altman, P.L. & Dittmer, D.S. 1962. Growth, Including Reproduction and Development, p. 163. Federation of American Societies for Experimental Biology Handbook.		Fusco, G., and A. Minelli A. 2019. The biology of reproduction. Cambridge University Press.
Lutra_lutra	Chordata	Mammalia	Carnivora	Mustelidae	Lutra	lutra	1	6.272	12.16	51.788	70.22	Anderson et al. 2005	Fusco and Minelli 2019			Y	Anderson, M. J., J. Nyholt, and A. F. Dixson. 2005. Sperm competition and the evolution of sperm midpiece volume in mammals. Journal of Zoology 267(2): 135-142.		Fusco, G., and A. Minelli A. 2019. The biology of reproduction. Cambridge University Press.
Martes_foina	Chordata	Mammalia	Carnivora	Mustelidae	Martes	foina	1	7	11.5	54.4	70.3	Unpublished supplement to Cummins and Woodall 1985 in Gage 1998	Fusco and Minelli 2019				Cummins, J. M., and P. F. Woodall. 1985. On mammalian sperm dimensions. Journal of Reproduction and Fertility 75(1): 153-175.		Fusco, G., and A. Minelli A. 2019. The biology of reproduction. Cambridge University Press.
Eira_barbara	Chordata	Mammalia	Carnivora	Mustelidae	Eira	barbara	1	6.586	10.864	35.678	53.128	Anderson et al. 2005	Fusco and Minelli 2019			Y	Anderson, M. J., J. Nyholt, and A. F. Dixson. 2005. Sperm competition and the evolution of sperm midpiece volume in mammals. Journal of Zoology 267(2): 135-142.		Fusco, G., and A. Minelli A. 2019. The biology of reproduction. Cambridge University Press.
Nasua_nasua	Chordata	Mammalia	Carnivora	Procyonidae	Nasua	nasua	1	7.98	13.94	56.42	78.34	Lima et al. 2008	Fusco and Minelli 2019			Y	Lima, G. L., Barros, F. F., Costa, L. L., Castelo, T. S., Fontenele-Neto, J. D., and A. R. Silva. 2009. Determination of semen characteristics and sperm cell ultrastructure of captive coatis (Nasua nasua) collected by electroejaculation. Animal reproduction science 115(1-4): 225-230.		Fusco, G., and A. Minelli A. 2019. The biology of reproduction. Cambridge University Press.
Ursus_arctos	Chordata	Mammalia	Carnivora	Ursidae	Ursus	arctos	1	6.256	12.796	51.296	70.348	Anderson et al. 2005	Fusco and Minelli 2019			Y	Anderson, M. J., J. Nyholt, and A. F. Dixson. 2005. Sperm competition and the evolution of sperm midpiece volume in mammals. Journal of Zoology 267(2): 135-142.		Fusco, G., and A. Minelli A. 2019. The biology of reproduction. Cambridge University Press.
Ursus_americanus	Chordata	Mammalia	Carnivora	Ursidae	Ursus	americanus	1	6.099	11.132	52.353	69.584	Anderson et al. 2005	Fusco and Minelli 2019			Y	Anderson, M. J., J. Nyholt, and A. F. Dixson. 2005. Sperm competition and the evolution of sperm midpiece volume in mammals. Journal of Zoology 267(2): 135-142.		Fusco, G., and A. Minelli A. 2019. The biology of reproduction. Cambridge University Press.
Ailuropoda_melanoleuca	Chordata	Mammalia	Carnivora	Ursidae	Ailuropoda	melanoleuca	1	4.696	9.188	33.12	47.004	Anderson et al. 2005	Fusco and Minelli 2019			Y	Anderson, M. J., J. Nyholt, and A. F. Dixson. 2005. Sperm competition and the evolution of sperm midpiece volume in mammals. Journal of Zoology 267(2): 135-142.		Fusco, G., and A. Minelli A. 2019. The biology of reproduction. Cambridge University Press.
Phoca_vitulina	Chordata	Mammalia	Carnivora	Phocidae	Phoca	vitulina	1	6	12	50	68	Unpublished supplement to Cummins and Woodall 1985 in Gage 1998	Fusco and Minelli 2019				Cummins, J. M., and P. F. Woodall. 1985. On mammalian sperm dimensions. Journal of Reproduction and Fertility 75(1): 153-175.		Fusco, G., and A. Minelli A. 2019. The biology of reproduction. Cambridge University Press.
Mirounga_leonina	Chordata	Mammalia	Carnivora	Phocidae	Mirounga	leonina	1	4.8	5.3	63.6	73.7	Cummins and Woodall 1985	Fusco and Minelli 2019				Cummins, J. M., and P. F. Woodall. 1985. On mammalian sperm dimensions. Journal of Reproduction and Fertility 75(1): 153-175.		Fusco, G., and A. Minelli A. 2019. The biology of reproduction. Cambridge University Press.
Callorhinus_ursinus	Chordata	Mammalia	Carnivora	Otariidae	Callorhinus	ursinus	1	6	6.7	41.5	54.1	Unpublished supplement to Cummins and Woodall 1985 in Gage 1998	Fusco and Minelli 2019				Cummins, J. M., and P. F. Woodall. 1985. On mammalian sperm dimensions. Journal of Reproduction and Fertility 75(1): 153-175.		Fusco, G., and A. Minelli A. 2019. The biology of reproduction. Cambridge University Press.
Canis_lupus	Chordata	Mammalia	Carnivora	Canidae	Canis	lupus	1	6.8	10.8	43.8	61.6	Unpublished supplement to Cummins and Woodall 1985 in Gage 1998	Fusco and Minelli 2019				Cummins, J. M., and P. F. Woodall. 1985. On mammalian sperm dimensions. Journal of Reproduction and Fertility 75(1): 153-175.		Fusco, G., and A. Minelli A. 2019. The biology of reproduction. Cambridge University Press.
Lycaon_pictus	Chordata	Mammalia	Carnivora	Canidae	Lycaon	pictus	1	5.421	13.243	41.312	59.976	Anderson et al. 2005	Fusco and Minelli 2019			Y	Anderson, M. J., J. Nyholt, and A. F. Dixson. 2005. Sperm competition and the evolution of sperm midpiece volume in mammals. Journal of Zoology 267(2): 135-142.		Fusco, G., and A. Minelli A. 2019. The biology of reproduction. Cambridge University Press.
Canis_latrans	Chordata	Mammalia	Carnivora	Canidae	Canis	latrans	1	5.246	11.339	38.501	55.086	Anderson et al. 2005	Fusco and Minelli 2019			Y	Anderson, M. J., J. Nyholt, and A. F. Dixson. 2005. Sperm competition and the evolution of sperm midpiece volume in mammals. Journal of Zoology 267(2): 135-142.		Fusco, G., and A. Minelli A. 2019. The biology of reproduction. Cambridge University Press.
Nyctereutes_procyonoides	Chordata	Mammalia	Carnivora	Canidae	Nyctereutes	procyonoides	1	7.1	12.19	43	62.9	Steklenev 1975	Fusco and Minelli 2019				Steklenev, E. P. 1975. Species characteristics of sperm morphology of individual members of the order Carnivora in relation to hybridization. Tsitologiya i Genetika 9: 142-146.		Fusco, G., and A. Minelli A. 2019. The biology of reproduction. Cambridge University Press.
Vulpes_vulpes	Chordata	Mammalia	Carnivora	Canidae	Vulpes	vulpes	1	7.6	12.4	48.6	64	Unpublished supplement to Cummins and Woodall 1985 in Gage 1998	Fusco and Minelli 2019				Cummins, J. M., and P. F. Woodall. 1985. On mammalian sperm dimensions. Journal of Reproduction and Fertility 75(1): 153-175.		Fusco, G., and A. Minelli A. 2019. The biology of reproduction. Cambridge University Press.
Felis_nigripes	Chordata	Mammalia	Carnivora	Felidae	Felis	nigripes	1	4.31	9.785	36.374	50.469	Anderson et al. 2005	Fusco and Minelli 2019			Y	Anderson, M. J., J. Nyholt, and A. F. Dixson. 2005. Sperm competition and the evolution of sperm midpiece volume in mammals. Journal of Zoology 267(2): 135-142.		Fusco, G., and A. Minelli A. 2019. The biology of reproduction. Cambridge University Press.
Felis_catus	Chordata	Mammalia	Carnivora	Felidae	Felis	catus	1	4.76	8.34	46.25	59.35	Cummins and Woodall 1985	Fusco and Minelli 2019				Cummins, J. M., and P. F. Woodall. 1985. On mammalian sperm dimensions. Journal of Reproduction and Fertility 75(1): 153-175.		Fusco, G., and A. Minelli A. 2019. The biology of reproduction. Cambridge University Press.
Lynx_rufus	Chordata	Mammalia	Carnivora	Felidae	Felis	rufus	1	3.692	9.864	40.937	54.493	Anderson et al. 2005	Fusco and Minelli 2019			Y	Anderson, M. J., J. Nyholt, and A. F. Dixson. 2005. Sperm competition and the evolution of sperm midpiece volume in mammals. Journal of Zoology 267(2): 135-142.		Fusco, G., and A. Minelli A. 2019. The biology of reproduction. Cambridge University Press.
Leopardus_tigrinus	Chordata	Mammalia	Carnivora	Felidae	Leopardus	tigrinus	1	4.118	9.078	43.106	56.302	Anderson et al. 2005	Fusco and Minelli 2019			Y	Anderson, M. J., J. Nyholt, and A. F. Dixson. 2005. Sperm competition and the evolution of sperm midpiece volume in mammals. Journal of Zoology 267(2): 135-142.		Fusco, G., and A. Minelli A. 2019. The biology of reproduction. Cambridge University Press.
Panthera_tigris	Chordata	Mammalia	Carnivora	Felidae	Panthera	tigris	1	4.477	10.68	36.251	51.408	Anderson et al. 2005	Fusco and Minelli 2019			Y	Anderson, M. J., J. Nyholt, and A. F. Dixson. 2005. Sperm competition and the evolution of sperm midpiece volume in mammals. Journal of Zoology 267(2): 135-142.		Fusco, G., and A. Minelli A. 2019. The biology of reproduction. Cambridge University Press.
Panthera_pardus	Chordata	Mammalia	Carnivora	Felidae	Panthera	pardus	1	4.7	12.8	44	62.1	Hao 1993	Fusco and Minelli 2019				Hao, Y. 1993. Morphological observations and reproduction function analysis on the structure of semen of golden leopard. Chinese Wildlife. 1: 40-42.		Fusco, G., and A. Minelli A. 2019. The biology of reproduction. Cambridge University Press.
Helogale_parvula	Chordata	Mammalia	Carnivora	Herpestidae	Helogale	parvula	1	4.418	9.258	50.452	64.128	Anderson et al. 2005	Fusco and Minelli 2019			Y	Anderson, M. J., J. Nyholt, and A. F. Dixson. 2005. Sperm competition and the evolution of sperm midpiece volume in mammals. Journal of Zoology 267(2): 135-142.		Fusco, G., and A. Minelli A. 2019. The biology of reproduction. Cambridge University Press.
Mungos_mungo	Chordata	Mammalia	Carnivora	Herpestidae	Mungos	mungo	1	5.85	7.18	65.664	78.694	Anderson et al. 2005	Fusco and Minelli 2019			Y	Anderson, M. J., J. Nyholt, and A. F. Dixson. 2005. Sperm competition and the evolution of sperm midpiece volume in mammals. Journal of Zoology 267(2): 135-142.		Fusco, G., and A. Minelli A. 2019. The biology of reproduction. Cambridge University Press.
Arctictis_binturong	Chordata	Mammalia	Carnivora	Viverridae	Arctictis	binturong	1	3.814	9.27	65.19	78.274	Anderson et al. 2005	Fusco and Minelli 2019			Y	Anderson, M. J., J. Nyholt, and A. F. Dixson. 2005. Sperm competition and the evolution of sperm midpiece volume in mammals. Journal of Zoology 267(2): 135-142.		Fusco, G., and A. Minelli A. 2019. The biology of reproduction. Cambridge University Press.
Manis_tricuspis	Chordata	Mammalia	Pholidota	Manidae	Manis	tricuspis	1	8.1	14	49.5	71.6	Unpublished supplement to Cummins and Woodall 1985 in Gage 1998	Fusco and Minelli 2019				Cummins, J. M., and P. F. Woodall. 1985. On mammalian sperm dimensions. Journal of Reproduction and Fertility 75(1): 153-175.		Fusco, G., and A. Minelli A. 2019. The biology of reproduction. Cambridge University Press.
Crocidura_lasiura	Chordata	Mammalia	Soricomorpha	Soricidae	Crocidura	lasiura	1	14.3	54.72	34.27	103.29	Jeong et al. 2006	Fusco and Minelli 2019	total length = tail length + head length (tail includes midpiece)	Y	Y	Jeong, S. J., J. C. Park, H. J. Kim, C. S. Bae, M. H. Yoon, D. S: Lim, and M. J. Jeong. 2006. Comparative fine structure of the epididymal spermatozoa from three Korean shrews with considerations on their phylogenetic relationships. Biocell 30(2): 279-286.		Fusco, G., and A. Minelli A. 2019. The biology of reproduction. Cambridge University Press.
Crocidura_dsinezumi	Chordata	Mammalia	Soricomorpha	Soricidae	Crocidura	dsinezumi	1	14	55	35	104	Mori et al. 1991	Fusco and Minelli 2019		Y		Mōri, T., S. Arai, S. Shiraishi, T. A. Uchida. 1991. Ultrastructural Observations on Spermatozoa of the Soricidae, with Special Attention to a Subfamily Revision of the Japanese Water Shrew Chimarrogale himalayica. Journal of the Mammalogical Society of Japan 16(1): 1-12.		Fusco, G., and A. Minelli A. 2019. The biology of reproduction. Cambridge University Press.
Crocidura_shantungensis	Chordata	Mammalia	Soricomorpha	Soricidae	Crocidura	shantungensis	1	16	30	64	110	Cheon et al. 2015	Fusco and Minelli 2019				Cheon, Y. P., S. H. Lee, and J. H. Lee. 2015. Fine structural traits of Crocidura shantungensis caudal epididymal spermatozoa. Zoomorphology 134(2): 317–324.		Fusco, G., and A. Minelli A. 2019. The biology of reproduction. Cambridge University Press.
Crocidura_suaveolens	Chordata	Mammalia	Soricomorpha	Soricidae	Crocidura	suaveolens	1	12.61	52.85	34.73	100.19	Jeong et al. 2006	Fusco and Minelli 2019	total length = tail length + head length (tail includes midpiece)	Y	Y	Jeong, S. J., J. C. Park, H. J. Kim, C. S. Bae, M. H. Yoon, D. S: Lim, and M. J. Jeong. 2006. Comparative fine structure of the epididymal spermatozoa from three Korean shrews with considerations on their phylogenetic relationships. Biocell 30(2): 279-286.		Fusco, G., and A. Minelli A. 2019. The biology of reproduction. Cambridge University Press.
Suncus_murinus	Chordata	Mammalia	Soricomorpha	Soricidae	Suncus	murinus	1	21.5	20	80	121.7	Green and Dryden 1976	Fusco and Minelli 2019				Green, J. A., and G. L. Dryden. 1976. Ultrastructure of Epididymal Spermatozoa of the Asiatic Musk Shrew, Suncus murinus. Biology of Reproduction 14(3): 327-331.		Fusco, G., and A. Minelli A. 2019. The biology of reproduction. Cambridge University Press.
Chimarrogale_himalayica	Chordata	Mammalia	Soricomorpha	Soricidae	Chimarrogale	himalayica	1	6.1	41	36	83.1	Mori et al. 1991	Fusco and Minelli 2019				Mōri, T., S. Arai, S. Shiraishi, T. A. Uchida. 1991. Ultrastructural Observations on Spermatozoa of the Soricidae, with Special Attention to a Subfamily Revision of the Japanese Water Shrew Chimarrogale himalayica. Journal of the Mammalogical Society of Japan 16(1): 1-12.		Fusco, G., and A. Minelli A. 2019. The biology of reproduction. Cambridge University Press.
Sorex_shinto	Chordata	Mammalia	Soricomorpha	Soricidae	Sorex	shinto	1	5.7	32	30	67.7	Mori et al. 1991	Fusco and Minelli 2019				Mōri, T., S. Arai, S. Shiraishi, T. A. Uchida. 1991. Ultrastructural Observations on Spermatozoa of the Soricidae, with Special Attention to a Subfamily Revision of the Japanese Water Shrew Chimarrogale himalayica. Journal of the Mammalogical Society of Japan 16(1): 1-12.		Fusco, G., and A. Minelli A. 2019. The biology of reproduction. Cambridge University Press.
Elephantulus_brachyrhynchus	Chordata	Mammalia	Macroscelidea	Macroscelididae	Elephantulus	brachyrhynchus	1	6.9	11	48.5	66.4	Woodall and FitzGibbon 1995	Fusco and Minelli 2019				Woodall, P. F., and C. FitzGibbon. 1995. Ultrastructure of Spermatozoa of the Yellow‐rumped Elephant Shrew Rhynchocyon chrysopygus (Mammalia: Macroscelidea) and the Phylogeny of Elephant Shrews. Acta Zoologica 76(1): 19-23.		Fusco, G., and A. Minelli A. 2019. The biology of reproduction. Cambridge University Press.
Elephantulus_edwardii	Chordata	Mammalia	Macroscelidea	Macroscelididae	Elephantulus	edwardii	1	8.9	34.4	54.8	98.1	Woodall and FitzGibbon 1995	Fusco and Minelli 2019				Woodall, P. F., and C. FitzGibbon. 1995. Ultrastructure of Spermatozoa of the Yellow‐rumped Elephant Shrew Rhynchocyon chrysopygus (Mammalia: Macroscelidea) and the Phylogeny of Elephant Shrews. Acta Zoologica 76(1): 19-23.		Fusco, G., and A. Minelli A. 2019. The biology of reproduction. Cambridge University Press.
Elephantulus_myurus	Chordata	Mammalia	Macroscelidea	Macroscelididae	Elephantulus	myurus	1	7.9	15.5	52.3	75.7	Woodall and FitzGibbon 1995	Fusco and Minelli 2019				Woodall, P. F., and C. FitzGibbon. 1995. Ultrastructure of Spermatozoa of the Yellow‐rumped Elephant Shrew Rhynchocyon chrysopygus (Mammalia: Macroscelidea) and the Phylogeny of Elephant Shrews. Acta Zoologica 76(1): 19-23.		Fusco, G., and A. Minelli A. 2019. The biology of reproduction. Cambridge University Press.
Petrodromus_tetradactylus	Chordata	Mammalia	Macroscelidea	Macroscelididae	Petrodromus	tetradactylus	1	6.3	6	67.3	79.6	Woodall and FitzGibbon 1995	Fusco and Minelli 2019				Woodall, P. F., and C. FitzGibbon. 1995. Ultrastructure of Spermatozoa of the Yellow‐rumped Elephant Shrew Rhynchocyon chrysopygus (Mammalia: Macroscelidea) and the Phylogeny of Elephant Shrews. Acta Zoologica 76(1): 19-23.		Fusco, G., and A. Minelli A. 2019. The biology of reproduction. Cambridge University Press.
Macroscelides_proboscideus	Chordata	Mammalia	Macroscelidea	Macroscelididae	Macroscelides	proboscideus	1	6.5	7.9	64.6	79	Woodall and FitzGibbon 1995	Fusco and Minelli 2019				Woodall, P. F., and C. FitzGibbon. 1995. Ultrastructure of Spermatozoa of the Yellow‐rumped Elephant Shrew Rhynchocyon chrysopygus (Mammalia: Macroscelidea) and the Phylogeny of Elephant Shrews. Acta Zoologica 76(1): 19-23.		Fusco, G., and A. Minelli A. 2019. The biology of reproduction. Cambridge University Press.
Rhynchocyon_chrysopygus	Chordata	Mammalia	Macroscelidea	Macroscelididae	Rhynchocyon	chrysopygus	1	6.9	7.5	33.8	48.2	Woodall and FitzGibbon 1995	Fusco and Minelli 2019				Woodall, P. F., and C. FitzGibbon. 1995. Ultrastructure of Spermatozoa of the Yellow‐rumped Elephant Shrew Rhynchocyon chrysopygus (Mammalia: Macroscelidea) and the Phylogeny of Elephant Shrews. Acta Zoologica 76(1): 19-23.		Fusco, G., and A. Minelli A. 2019. The biology of reproduction. Cambridge University Press.
Elephas_maximus	Chordata	Mammalia	Proboscidae	Elephantidae	Elephas	maximus	1	7.5	10.6	40	59	Landowski and Gill 1964	Fusco and Minelli 2019				Landowski, V. J., and J. Gill. 1964. Einige Beobachtungen uber das Sperma des Indischen Elefanten (Elephas maximus L.) Zoologische Garten Lpz. 29: 205-212.		Fusco, G., and A. Minelli A. 2019. The biology of reproduction. Cambridge University Press.
Loxodonta_africana	Chordata	Mammalia	Proboscidae	Elephantidae	Loxodonta	africana	1	6.8	9.7	42.8	60.9	Van der Horst et al. 1987, Dott and Skiner 1989	Fusco and Minelli 2019				van der Horst, G., S. Jacobs and G. Van Aswegen. 1987. SEM of sperm in the testis and wolffian duct of the African elephant, Loxodonta africana. EM Soc. S. Afr. Proc. 17: 79-80.	Dott, H. M., and J. D. Skinner. 1989. Collection, examination and storage of spermatozoa from some South African mammals. South African Journal of Zoology 24(2): 151-160.	Fusco, G., and A. Minelli A. 2019. The biology of reproduction. Cambridge University Press.
Cabassous_unicinctus	Chordata	Mammalia	Cingulata	Chlamyphoridae	Cabassous	unicinctus	1	18	20	60	98	Unpublished supplement to Cummins and Woodall 1985 in Gage 1998	Fusco and Minelli 2019				Cummins, J. M., and P. F. Woodall. 1985. On mammalian sperm dimensions. Journal of Reproduction and Fertility 75(1): 153-175.		Fusco, G., and A. Minelli A. 2019. The biology of reproduction. Cambridge University Press.
Chaetophractus_villosus	Chordata	Mammalia	Primates	Cercopithecidae	Chaetophractus	villosus	1	12.1	13	46	71	Cetica et al. 1993	Fusco and Minelli 2019				Cetica, P., L. Sassaroli, M. S. Merani, and A. Solari. 1993. Comparative spermatology in Dasypodidae (Priodontes maximus, Chaetophractus villosus & Dasypus hybridus). Biocell 18(1): 89-103.		Fusco, G., and A. Minelli A. 2019. The biology of reproduction. Cambridge University Press.
Dasypus_novemcinctus	Chordata	Mammalia	Cingulata	Dasypodidae	Dasypus	novemcinctus	1	9	14.5	45	68	Altman and Dittmer 1962	Fusco and Minelli 2019				Altman, P.L. & Dittmer, D.S. 1962. Growth, Including Reproduction and Development, p. 163. Federation of American Societies for Experimental Biology Handbook.		Fusco, G., and A. Minelli A. 2019. The biology of reproduction. Cambridge University Press.
Dasypus_hybridus	Chordata	Mammalia	Cingulata	Dasypodidae	Dasypus	hybridus	1	6.6	16	40.9	63.1	Cetica et al. 1993	Fusco and Minelli 2019				Cetica, P., L. Sassaroli, M. S. Merani, and A. Solari. 1993. Comparative spermatology in Dasypodidae (Priodontes maximus, Chaetophractus villosus & Dasypus hybridus). Biocell 18(1): 89-103.		Fusco, G., and A. Minelli A. 2019. The biology of reproduction. Cambridge University Press.
Tamandua_tetradactyla	Chordata	Mammalia	Dasyuromorphia	Myrmecobiidae	Tamandua	tetradactyla	1	9.5	14.67	44.51	67.33	Rossi et al. 2013b	Fusco and Minelli 2019	tail length = principle piece+midpiece	Y		Rossi, L. F., J. P. Luaces, H. J. Aldana Marcos, P. D. Cetica, G. Pérez Jimeno, and M. S. Merani. 2013. Anatomy and histology of the male reproductive tract and spermatogenesis fine structure in the lesser anteater (Tamandua tetradactyla, Myrmecophagidae, Xenarthra): morphological evidences of reproductive functions. Anatomia, Histologia, Embryologia 42(4): 247-256.		Fusco, G., and A. Minelli A. 2019. The biology of reproduction. Cambridge University Press.
Macropus_fuliginosus	Chordata	Mammalia	Diprotodontia	Macropodidae	Macropus	fuliginosus	1	6.4	10.8	98.7	115.9	Lane et al. 2014	Fusco and Minelli 2019				Lane, M. 2014. Sperm competition and sexual selection in western grey kangaroos Macropus fuliginosus. Bachelor’s thesis. The University of Adelaide, Adelaide, Australia.		Fusco, G., and A. Minelli A. 2019. The biology of reproduction. Cambridge University Press.
Macropus_giganteus	Chordata	Mammalia	Diprotodontia	Macropodidae	Macropus	giganteus	1	7.3	10.7	100.9	118.9	Hughes 1965	Fusco and Minelli 2019	listed as Macropus canguru			Hughes, R. L. 1965. Comparative morphology of spermatozoa from five marsupial families. Australian Journal of Zoology 13(4): 533-544.		Fusco, G., and A. Minelli A. 2019. The biology of reproduction. Cambridge University Press.
Notamacropus_agilis	Chordata	Mammalia	Diprotodontia	Macropodidae	Macropus	agilis	1	7.5	8.5	97	113.2	Cummins and Woodall 1985	Fusco and Minelli 2019				Cummins, J. M., and P. F. Woodall. 1985. On mammalian sperm dimensions. Journal of Reproduction and Fertility 75(1): 153-175.		Fusco, G., and A. Minelli A. 2019. The biology of reproduction. Cambridge University Press.
Notamacropus_eugenii	Chordata	Mammalia	Diprotodontia	Macropodidae	Macropus	eugenii	1	6.67	10.53	89.2	106.4	Cummins and Woodall 1985	Fusco and Minelli 2019				Cummins, J. M., and P. F. Woodall. 1985. On mammalian sperm dimensions. Journal of Reproduction and Fertility 75(1): 153-175.		Fusco, G., and A. Minelli A. 2019. The biology of reproduction. Cambridge University Press.
Notamacropus_parryi	Chordata	Mammalia	Diprotodontia	Macropodidae	Macropus	parryi	1	9.27	10.05	100.21	119.53	Cummins and Woodall 1985	Fusco and Minelli 2019				Cummins, J. M., and P. F. Woodall. 1985. On mammalian sperm dimensions. Journal of Reproduction and Fertility 75(1): 153-175.		Fusco, G., and A. Minelli A. 2019. The biology of reproduction. Cambridge University Press.
Wallabia_bicolor	Chordata	Mammalia	Diprotodontia	Macropodidae	Wallabia	bicolor	1	7.8	8.9	92.2	109.5	Cummins and Woodall 1985	Fusco and Minelli 2019				Cummins, J. M., and P. F. Woodall. 1985. On mammalian sperm dimensions. Journal of Reproduction and Fertility 75(1): 153-175.		Fusco, G., and A. Minelli A. 2019. The biology of reproduction. Cambridge University Press.
Petrogale_xanthopus	Chordata	Mammalia	Diprotodontia	Macropodidae	Petrogale	xanthopus	1	7.7	12.3	81.3	101.2	Taggart et al. 1994	Fusco and Minelli 2019				Taggart, D. A., and P. D. Temple‐Smith. 1994. Comparative studies of epididymal morphology and sperm distribution in dasyurid marsupials during the breeding season. Journal of Zoology 232(3): 365-381.		Fusco, G., and A. Minelli A. 2019. The biology of reproduction. Cambridge University Press.
Thylogale_stigmatica	Chordata	Mammalia	Diprotodontia	Macropodidae	Thylogale	stigmatica	1	7.2	10.9	92.2	110.3	Hughes 1965	Fusco and Minelli 2019				Hughes, R. L. 1965. Comparative morphology of spermatozoa from five marsupial families. Australian Journal of Zoology 13(4): 533-544.		Fusco, G., and A. Minelli A. 2019. The biology of reproduction. Cambridge University Press.
Dendrolagus_matschiei	Chordata	Mammalia	Diprotodontia	Macropodidae	Dendrolagus	matschiei	1	6.6	15.7	81.5	105.2	Taggart et al. 1994	Fusco and Minelli 2019				Taggart, D. A., and P. D. Temple‐Smith. 1994. Comparative studies of epididymal morphology and sperm distribution in dasyurid marsupials during the breeding season. Journal of Zoology 232(3): 365-381.		Fusco, G., and A. Minelli A. 2019. The biology of reproduction. Cambridge University Press.
Aepyprymnus_rufescens	Chordata	Mammalia	Diprotodontia	Potoroidae	Aepyprymnus	rufescens	1	5.3	11.7	82	99	Temple-Smith 1994	Fusco and Minelli 2019				Temple-Smith, P. D. 1994. Comparative structure and function of marsupial spermatozoa. Reproduction, Fertility & Development 6(4): 421-435.		Fusco, G., and A. Minelli A. 2019. The biology of reproduction. Cambridge University Press.
Potorous_tridactylus	Chordata	Mammalia	Diprotodontia	Potoroidae	Potorous	tridactylus	1	9.8	18.9	137.4	165.8	Taggart et al. 1994	Fusco and Minelli 2019				Taggart, D. A., and P. D. Temple‐Smith. 1994. Comparative studies of epididymal morphology and sperm distribution in dasyurid marsupials during the breeding season. Journal of Zoology 232(3): 365-381.		Fusco, G., and A. Minelli A. 2019. The biology of reproduction. Cambridge University Press.
Pseudochirops_cupreus	Chordata	Mammalia	Diprotodontia	Petauridae	Pseudocheirus	cupreus	1	5.4	6.2	78.5	90.1	Hughes 1965	Fusco and Minelli 2019				Hughes, R. L. 1965. Comparative morphology of spermatozoa from five marsupial families. Australian Journal of Zoology 13(4): 533-544.		Fusco, G., and A. Minelli A. 2019. The biology of reproduction. Cambridge University Press.
Pseudocheirus_peregrinus	Chordata	Mammalia	Diprotodontia	Petauridae	Pseudocheirus	peregrinus	1	5.9	6.9	100	112.8	Hughes 1965	Fusco and Minelli 2019				Hughes, R. L. 1965. Comparative morphology of spermatozoa from five marsupial families. Australian Journal of Zoology 13(4): 533-544.		Fusco, G., and A. Minelli A. 2019. The biology of reproduction. Cambridge University Press.
Petaurus_breviceps	Chordata	Mammalia	Diprotodontia	Petauridae	Petaurus	breviceps	1	5.9	8.3	93	107.1	Hughes 1965	Fusco and Minelli 2019				Hughes, R. L. 1965. Comparative morphology of spermatozoa from five marsupial families. Australian Journal of Zoology 13(4): 533-544.		Fusco, G., and A. Minelli A. 2019. The biology of reproduction. Cambridge University Press.
Tarsipes_rostratus	Chordata	Mammalia	Diprotodontia	Tarsipedidae	Tarsipes	rostratus	1	13.97	86	256.3	356.27	Cummins and Woodall 1985	Fusco and Minelli 2019				Cummins, J. M., and P. F. Woodall. 1985. On mammalian sperm dimensions. Journal of Reproduction and Fertility 75(1): 153-175.		Fusco, G., and A. Minelli A. 2019. The biology of reproduction. Cambridge University Press.
Trichosurus_vulpecula	Chordata	Mammalia	Diprotodontia	Phalangeridae	Trichosurus	vulpecula	1	5.53	10.26	78.35	94.17	Cummins and Woodall 1985	Fusco and Minelli 2019				Cummins, J. M., and P. F. Woodall. 1985. On mammalian sperm dimensions. Journal of Reproduction and Fertility 75(1): 153-175.		Fusco, G., and A. Minelli A. 2019. The biology of reproduction. Cambridge University Press.
Lasiorhinus_latifrons	Chordata	Mammalia	Diprotodontia	Vombatidae	Lasiorhinus	latifrons	1	7.5	22	50	79.5	Breed unpublished data from Cummins and Woodall 1985	Fusco and Minelli 2019				Cummins, J. M., and P. F. Woodall. 1985. On mammalian sperm dimensions. Journal of Reproduction and Fertility 75(1): 153-175.		Fusco, G., and A. Minelli A. 2019. The biology of reproduction. Cambridge University Press.
Vombatus_ursinus	Chordata	Mammalia	Diprotodontia	Vombatidae	Vombatus	ursinus	1	5.7	18	69	93.6	Hughes 1965	Fusco and Minelli 2019				Hughes, R. L. 1965. Comparative morphology of spermatozoa from five marsupial families. Australian Journal of Zoology 13(4): 533-544.		Fusco, G., and A. Minelli A. 2019. The biology of reproduction. Cambridge University Press.
Phascolarctos_cinereus	Chordata	Mammalia	Diprotodontia	Phascolarctidae	Phascolarctos	cinereus	1	11.75	9.6	63.5	83.01	Cummins and Woodall 1985	Fusco and Minelli 2019				Cummins, J. M., and P. F. Woodall. 1985. On mammalian sperm dimensions. Journal of Reproduction and Fertility 75(1): 153-175.		Fusco, G., and A. Minelli A. 2019. The biology of reproduction. Cambridge University Press.
Sarcophilus_harrisii	Chordata	Mammalia	Dasyuromorphia	Dasyuridae	Sarcophilus	harrisii	1	11.1	34.4	173.3	218.4	Hughes 1965	Fusco and Minelli 2019				Hughes, R. L. 1965. Comparative morphology of spermatozoa from five marsupial families. Australian Journal of Zoology 13(4): 533-544.		Fusco, G., and A. Minelli A. 2019. The biology of reproduction. Cambridge University Press.
Dasyuroides_byrnei	Chordata	Mammalia	Dasyuromorphia	Dasyuridae	Dasyuroides	byrnei	1	12.7	40.7	201.4	254.8	Hughes 1965	Fusco and Minelli 2019				Hughes, R. L. 1965. Comparative morphology of spermatozoa from five marsupial families. Australian Journal of Zoology 13(4): 533-544.		Fusco, G., and A. Minelli A. 2019. The biology of reproduction. Cambridge University Press.
Sminthopsis_crassicaudata	Chordata	Mammalia	Dasyuromorphia	Dasyuridae	Sminthopsis	crassicaudata	1	11	35	225	271	Breed et al. 1994	Fusco and Minelli 2019			Y	Breed, W. G., C. M. Leigh, J. M. Washington, and L. L. L. Soon. 1994. Unusual nuclear structure of the spermatozoon in a marsupial, Sminthopsis crassicaudata. Molecular Reproduction & Development 37(1): 78-86.		Fusco, G., and A. Minelli A. 2019. The biology of reproduction. Cambridge University Press.
Myrmecobius_fasciatus	Chordata	Mammalia	Dasyuromorphia	Myrmecobiidae	Myrmecobius	fasciatus	1	10.9	20.4	106.8	138.4	Temple-Smith 1994	Fusco and Minelli 2019				Temple-Smith, P. D. 1994. Comparative structure and function of marsupial spermatozoa. Reproduction, Fertility & Development 6(4): 421-435.		Fusco, G., and A. Minelli A. 2019. The biology of reproduction. Cambridge University Press.
Isoodon_macrourus	Chordata	Mammalia	Peramelemorphia	Peramelidae	Isoodon	macrourus	1	6	10.7	155	171.1	Temple-Smith 1994	Fusco and Minelli 2019				Temple-Smith, P. D. 1994. Comparative structure and function of marsupial spermatozoa. Reproduction, Fertility & Development 6(4): 421-435.		Fusco, G., and A. Minelli A. 2019. The biology of reproduction. Cambridge University Press.
Perameles_nasuta	Chordata	Mammalia	Peramelemorphia	Peramelidae	Perameles	nasuta	1	5.7	14	180.1	199.8	Hughes 1965	Fusco and Minelli 2019				Hughes, R. L. 1965. Comparative morphology of spermatozoa from five marsupial families. Australian Journal of Zoology 13(4): 533-544.		Fusco, G., and A. Minelli A. 2019. The biology of reproduction. Cambridge University Press.
Macrotis_lagotis	Chordata	Mammalia	Peramelemorphia	Thylacomyidae	Macrotis	lagotis	1	13.2	16.2	120.5	149.4	Johnson et al. 1995	Fusco and Minelli 2019				Johnston, S. D., Daddow, L., and F. N. Carrick. 1995. Ultrastructural and light observations of mature spermatozoa and sperm maturation of the greater bilby (Macrotis lagotis). Pp 397-408. In: Advances in spermatozoal phylogeny and taxonomy. B.G.M. Jamieson, J. Ausio, J.L. Justine, (eds). Memoires du Museum national d’histoire naturelle. Editions du Museum. Paris, France.		Fusco, G., and A. Minelli A. 2019. The biology of reproduction. Cambridge University Press.
Monodelphis_domestica	Chordata	Mammalia	Didelphimorphia	Didelphidae	Monodelphis	domestica	1	7.7	7.3	197.3	211.9	Temple-Smith 1994	Fusco and Minelli 2019				Temple-Smith, P. D. 1994. Comparative structure and function of marsupial spermatozoa. Reproduction, Fertility & Development 6(4): 421-435.		Fusco, G., and A. Minelli A. 2019. The biology of reproduction. Cambridge University Press.
Caluromys_philander	Chordata	Mammalia	Didelphimorphia	Caluromyidae	Caluromys	philander	1	5	11	31.9	47.85	Philips 1970	Fusco and Minelli 2019				Phillips, D. M. 1970. Ultrastructure of spermatozoa of the wooly opossum Caluromys philander. Journal of Ultrastructure Research 33(3-4): 381-397.		Fusco, G., and A. Minelli A. 2019. The biology of reproduction. Cambridge University Press.
Tachyglossus_aculeatus	Chordata	Mammalia	Monotremata	Tachyglossidae	Tachyglossus	aculeatus	1	57	6	60	123	Carrick and Hughes 1982	Fusco and Minelli 2019				Carrick, F. N., and R. L. Hughes. 1982. Aspects of the structure and development of monotreme spermatozoa and their relevance to the evolution of mammalian sperm morphology. Cell and Tissue Research 222(1): 127-141.		Fusco, G., and A. Minelli A. 2019. The biology of reproduction. Cambridge University Press.
Ornithorhynchus_anatinus	Chordata	Mammalia	Monotremata	Ornithorhynchidae	Ornithorhynchus	anatinus	1	43	5	54	112	Carrick and Hughes 1982	Fusco and Minelli 2019				Carrick, F. N., and R. L. Hughes. 1982. Aspects of the structure and development of monotreme spermatozoa and their relevance to the evolution of mammalian sperm morphology. Cell and Tissue Research 222(1): 127-141.		Fusco, G., and A. Minelli A. 2019. The biology of reproduction. Cambridge University Press.
Molothrus_ater	Chordata	Aves	Passeriformes	Icteridae	Molothrus	ater	1	14.0953	23.675	25.3917	63.162	Omotoriogun et al. 2020	Fusco and Minelli 2019				Omotoriogun, T. C., T. Albrecht, J. Gohli, D. Hořák, L. E. Johannessen, A. Johnsen, J. Kreisinger, P. Z. Marki, U. Ottosson, M. Rowe, O. Sedlácek and J. T. Lifjeld. 2020. Sperm length variation among Afrotropical songbirds reflects phylogeny rather than adaptations to the tropical environment. Zoology 140: 125770.		Fusco, G., and A. Minelli A. 2019. The biology of reproduction. Cambridge University Press.
Agelaius_phoeniceus	Chordata	Aves	Passeriformes	Icteridae	Agelaius	phoeniceus	1	16.6201	108.283	20.6995	145.602	Omotoriogun et al. 2020	Fusco and Minelli 2019				Omotoriogun, T. C., T. Albrecht, J. Gohli, D. Hořák, L. E. Johannessen, A. Johnsen, J. Kreisinger, P. Z. Marki, U. Ottosson, M. Rowe, O. Sedlácek and J. T. Lifjeld. 2020. Sperm length variation among Afrotropical songbirds reflects phylogeny rather than adaptations to the tropical environment. Zoology 140: 125770.		Fusco, G., and A. Minelli A. 2019. The biology of reproduction. Cambridge University Press.
Icterus_galbula	Chordata	Aves	Passeriformes	Icteridae	Icterus	galbula	1	14.6836	76.8663	16.9301	108.48	Omotoriogun et al. 2020	Fusco and Minelli 2019				Omotoriogun, T. C., T. Albrecht, J. Gohli, D. Hořák, L. E. Johannessen, A. Johnsen, J. Kreisinger, P. Z. Marki, U. Ottosson, M. Rowe, O. Sedlácek and J. T. Lifjeld. 2020. Sperm length variation among Afrotropical songbirds reflects phylogeny rather than adaptations to the tropical environment. Zoology 140: 125770.		Fusco, G., and A. Minelli A. 2019. The biology of reproduction. Cambridge University Press.
Dolichonyx_oryzivorus	Chordata	Aves	Passeriformes	Icteridae	Dolichonyx	oryzivorus	1	15.82	108.569	17.4747	141.864	Omotoriogun et al. 2020	Fusco and Minelli 2019				Omotoriogun, T. C., T. Albrecht, J. Gohli, D. Hořák, L. E. Johannessen, A. Johnsen, J. Kreisinger, P. Z. Marki, U. Ottosson, M. Rowe, O. Sedlácek and J. T. Lifjeld. 2020. Sperm length variation among Afrotropical songbirds reflects phylogeny rather than adaptations to the tropical environment. Zoology 140: 125770.		Fusco, G., and A. Minelli A. 2019. The biology of reproduction. Cambridge University Press.
Setophaga_ruticilla	Chordata	Aves	Passeriformes	Parulidae	Setophaga	ruticilla	1	15.1579	225.912	7.76074	248.83	Omotoriogun et al. 2020	Fusco and Minelli 2019				Omotoriogun, T. C., T. Albrecht, J. Gohli, D. Hořák, L. E. Johannessen, A. Johnsen, J. Kreisinger, P. Z. Marki, U. Ottosson, M. Rowe, O. Sedlácek and J. T. Lifjeld. 2020. Sperm length variation among Afrotropical songbirds reflects phylogeny rather than adaptations to the tropical environment. Zoology 140: 125770.		Fusco, G., and A. Minelli A. 2019. The biology of reproduction. Cambridge University Press.
Setophaga_cerulea	Chordata	Aves	Passeriformes	Parulidae	Setophaga	cerulea	1	15.8025	224.081	8.10635	247.99	Omotoriogun et al. 2020	Fusco and Minelli 2019				Omotoriogun, T. C., T. Albrecht, J. Gohli, D. Hořák, L. E. Johannessen, A. Johnsen, J. Kreisinger, P. Z. Marki, U. Ottosson, M. Rowe, O. Sedlácek and J. T. Lifjeld. 2020. Sperm length variation among Afrotropical songbirds reflects phylogeny rather than adaptations to the tropical environment. Zoology 140: 125770.		Fusco, G., and A. Minelli A. 2019. The biology of reproduction. Cambridge University Press.
Setophaga_aestiva	Chordata	Aves	Passeriformes	Parulidae	Setophaga	aestiva	1	15.8116	248.979	7.44508	272.236	Omotoriogun et al. 2020	Fusco and Minelli 2019				Omotoriogun, T. C., T. Albrecht, J. Gohli, D. Hořák, L. E. Johannessen, A. Johnsen, J. Kreisinger, P. Z. Marki, U. Ottosson, M. Rowe, O. Sedlácek and J. T. Lifjeld. 2020. Sperm length variation among Afrotropical songbirds reflects phylogeny rather than adaptations to the tropical environment. Zoology 140: 125770.		Fusco, G., and A. Minelli A. 2019. The biology of reproduction. Cambridge University Press.
Setophaga_pensylvanica	Chordata	Aves	Passeriformes	Parulidae	Setophaga	pensylvanica	1	16.4288	218.79	8.36953	243.589	Omotoriogun et al. 2020	Fusco and Minelli 2019				Omotoriogun, T. C., T. Albrecht, J. Gohli, D. Hořák, L. E. Johannessen, A. Johnsen, J. Kreisinger, P. Z. Marki, U. Ottosson, M. Rowe, O. Sedlácek and J. T. Lifjeld. 2020. Sperm length variation among Afrotropical songbirds reflects phylogeny rather than adaptations to the tropical environment. Zoology 140: 125770.		Fusco, G., and A. Minelli A. 2019. The biology of reproduction. Cambridge University Press.
Setophaga_fusca	Chordata	Aves	Passeriformes	Parulidae	Setophaga	fusca	1	16.1	246.442	10.8243	273.366	Omotoriogun et al. 2020	Fusco and Minelli 2019				Omotoriogun, T. C., T. Albrecht, J. Gohli, D. Hořák, L. E. Johannessen, A. Johnsen, J. Kreisinger, P. Z. Marki, U. Ottosson, M. Rowe, O. Sedlácek and J. T. Lifjeld. 2020. Sperm length variation among Afrotropical songbirds reflects phylogeny rather than adaptations to the tropical environment. Zoology 140: 125770.		Fusco, G., and A. Minelli A. 2019. The biology of reproduction. Cambridge University Press.
Setophaga_castanea	Chordata	Aves	Passeriformes	Parulidae	Setophaga	castanea	1	17.102	234.686	12.519	264.307	Omotoriogun et al. 2020	Fusco and Minelli 2019				Omotoriogun, T. C., T. Albrecht, J. Gohli, D. Hořák, L. E. Johannessen, A. Johnsen, J. Kreisinger, P. Z. Marki, U. Ottosson, M. Rowe, O. Sedlácek and J. T. Lifjeld. 2020. Sperm length variation among Afrotropical songbirds reflects phylogeny rather than adaptations to the tropical environment. Zoology 140: 125770.		Fusco, G., and A. Minelli A. 2019. The biology of reproduction. Cambridge University Press.
Setophaga_virens	Chordata	Aves	Passeriformes	Parulidae	Setophaga	virens	1	15.1208	247.863	7.93954	270.924	Omotoriogun et al. 2020	Fusco and Minelli 2019				Omotoriogun, T. C., T. Albrecht, J. Gohli, D. Hořák, L. E. Johannessen, A. Johnsen, J. Kreisinger, P. Z. Marki, U. Ottosson, M. Rowe, O. Sedlácek and J. T. Lifjeld. 2020. Sperm length variation among Afrotropical songbirds reflects phylogeny rather than adaptations to the tropical environment. Zoology 140: 125770.		Fusco, G., and A. Minelli A. 2019. The biology of reproduction. Cambridge University Press.
Setophaga_pinus	Chordata	Aves	Passeriformes	Parulidae	Setophaga	pinus	1	14.9752	221.93	8.1704	245.076	Omotoriogun et al. 2020	Fusco and Minelli 2019				Omotoriogun, T. C., T. Albrecht, J. Gohli, D. Hořák, L. E. Johannessen, A. Johnsen, J. Kreisinger, P. Z. Marki, U. Ottosson, M. Rowe, O. Sedlácek and J. T. Lifjeld. 2020. Sperm length variation among Afrotropical songbirds reflects phylogeny rather than adaptations to the tropical environment. Zoology 140: 125770.		Fusco, G., and A. Minelli A. 2019. The biology of reproduction. Cambridge University Press.
Geothlypis_philadelphia	Chordata	Aves	Passeriformes	Parulidae	Geothlypis	philadelphia	1	15.619	157.376	9.45	182.445	Omotoriogun et al. 2020	Fusco and Minelli 2019				Omotoriogun, T. C., T. Albrecht, J. Gohli, D. Hořák, L. E. Johannessen, A. Johnsen, J. Kreisinger, P. Z. Marki, U. Ottosson, M. Rowe, O. Sedlácek and J. T. Lifjeld. 2020. Sperm length variation among Afrotropical songbirds reflects phylogeny rather than adaptations to the tropical environment. Zoology 140: 125770.		Fusco, G., and A. Minelli A. 2019. The biology of reproduction. Cambridge University Press.
Geothlypis_trichas	Chordata	Aves	Passeriformes	Parulidae	Geothlypis	trichas	1	15.5387	142.326	9.03818	166.903	Omotoriogun et al. 2020	Fusco and Minelli 2019				Omotoriogun, T. C., T. Albrecht, J. Gohli, D. Hořák, L. E. Johannessen, A. Johnsen, J. Kreisinger, P. Z. Marki, U. Ottosson, M. Rowe, O. Sedlácek and J. T. Lifjeld. 2020. Sperm length variation among Afrotropical songbirds reflects phylogeny rather than adaptations to the tropical environment. Zoology 140: 125770.		Fusco, G., and A. Minelli A. 2019. The biology of reproduction. Cambridge University Press.
Mniotilta_varia	Chordata	Aves	Passeriformes	Parulidae	Mniotilta	varia	1	14.937	146.233	10.0024	171.172	Omotoriogun et al. 2020	Fusco and Minelli 2019				Omotoriogun, T. C., T. Albrecht, J. Gohli, D. Hořák, L. E. Johannessen, A. Johnsen, J. Kreisinger, P. Z. Marki, U. Ottosson, M. Rowe, O. Sedlácek and J. T. Lifjeld. 2020. Sperm length variation among Afrotropical songbirds reflects phylogeny rather than adaptations to the tropical environment. Zoology 140: 125770.		Fusco, G., and A. Minelli A. 2019. The biology of reproduction. Cambridge University Press.
Vermivora_chrysoptera	Chordata	Aves	Passeriformes	Parulidae	Vermivora	chrysoptera	1	15.4419	175.881	9.61954	200.943	Omotoriogun et al. 2020	Fusco and Minelli 2019				Omotoriogun, T. C., T. Albrecht, J. Gohli, D. Hořák, L. E. Johannessen, A. Johnsen, J. Kreisinger, P. Z. Marki, U. Ottosson, M. Rowe, O. Sedlácek and J. T. Lifjeld. 2020. Sperm length variation among Afrotropical songbirds reflects phylogeny rather than adaptations to the tropical environment. Zoology 140: 125770.		Fusco, G., and A. Minelli A. 2019. The biology of reproduction. Cambridge University Press.
Seiurus_aurocapilla	Chordata	Aves	Passeriformes	Parulidae	Seiurus	aurocapilla	1	16.2719	161.215	8.43386	185.921	Omotoriogun et al. 2020	Fusco and Minelli 2019				Omotoriogun, T. C., T. Albrecht, J. Gohli, D. Hořák, L. E. Johannessen, A. Johnsen, J. Kreisinger, P. Z. Marki, U. Ottosson, M. Rowe, O. Sedlácek and J. T. Lifjeld. 2020. Sperm length variation among Afrotropical songbirds reflects phylogeny rather than adaptations to the tropical environment. Zoology 140: 125770.		Fusco, G., and A. Minelli A. 2019. The biology of reproduction. Cambridge University Press.
Melospiza_melodia	Chordata	Aves	Passeriformes	Emberizidae	Melospiza	melodia	1	17.9658	197.664	8.69338	224.323	Omotoriogun et al. 2020	Fusco and Minelli 2019				Omotoriogun, T. C., T. Albrecht, J. Gohli, D. Hořák, L. E. Johannessen, A. Johnsen, J. Kreisinger, P. Z. Marki, U. Ottosson, M. Rowe, O. Sedlácek and J. T. Lifjeld. 2020. Sperm length variation among Afrotropical songbirds reflects phylogeny rather than adaptations to the tropical environment. Zoology 140: 125770.		Fusco, G., and A. Minelli A. 2019. The biology of reproduction. Cambridge University Press.
Melospiza_georgiana	Chordata	Aves	Passeriformes	Emberizidae	Melospiza	georgiana	1	16.9847	212.828	7.6019	237.415	Omotoriogun et al. 2020	Fusco and Minelli 2019				Omotoriogun, T. C., T. Albrecht, J. Gohli, D. Hořák, L. E. Johannessen, A. Johnsen, J. Kreisinger, P. Z. Marki, U. Ottosson, M. Rowe, O. Sedlácek and J. T. Lifjeld. 2020. Sperm length variation among Afrotropical songbirds reflects phylogeny rather than adaptations to the tropical environment. Zoology 140: 125770.		Fusco, G., and A. Minelli A. 2019. The biology of reproduction. Cambridge University Press.
Passerculus_sandwichensis	Chordata	Aves	Passeriformes	Emberizidae	Passerculus	sandwichensis	1	17.369	209.023	7.42623	233.818	Omotoriogun et al. 2020	Fusco and Minelli 2019				Omotoriogun, T. C., T. Albrecht, J. Gohli, D. Hořák, L. E. Johannessen, A. Johnsen, J. Kreisinger, P. Z. Marki, U. Ottosson, M. Rowe, O. Sedlácek and J. T. Lifjeld. 2020. Sperm length variation among Afrotropical songbirds reflects phylogeny rather than adaptations to the tropical environment. Zoology 140: 125770.		Fusco, G., and A. Minelli A. 2019. The biology of reproduction. Cambridge University Press.
Pipilo_erythrophthalmus	Chordata	Aves	Passeriformes	Emberizidae	Pipilo	erythrophthalmus	1	18.133	251.877	9.822	279.832	Omotoriogun et al. 2020	Fusco and Minelli 2019				Omotoriogun, T. C., T. Albrecht, J. Gohli, D. Hořák, L. E. Johannessen, A. Johnsen, J. Kreisinger, P. Z. Marki, U. Ottosson, M. Rowe, O. Sedlácek and J. T. Lifjeld. 2020. Sperm length variation among Afrotropical songbirds reflects phylogeny rather than adaptations to the tropical environment. Zoology 140: 125770.		Fusco, G., and A. Minelli A. 2019. The biology of reproduction. Cambridge University Press.
Spizella_passerina	Chordata	Aves	Passeriformes	Emberizidae	Spizella	passerina	1	18.9435	252.032	9.36401	280.339	Omotoriogun et al. 2020	Fusco and Minelli 2019				Omotoriogun, T. C., T. Albrecht, J. Gohli, D. Hořák, L. E. Johannessen, A. Johnsen, J. Kreisinger, P. Z. Marki, U. Ottosson, M. Rowe, O. Sedlácek and J. T. Lifjeld. 2020. Sperm length variation among Afrotropical songbirds reflects phylogeny rather than adaptations to the tropical environment. Zoology 140: 125770.		Fusco, G., and A. Minelli A. 2019. The biology of reproduction. Cambridge University Press.
Spizella_pusilla	Chordata	Aves	Passeriformes	Emberizidae	Spizella	pusilla	1	18.4559	245.024	9.06211	272.542	Omotoriogun et al. 2020	Fusco and Minelli 2019				Omotoriogun, T. C., T. Albrecht, J. Gohli, D. Hořák, L. E. Johannessen, A. Johnsen, J. Kreisinger, P. Z. Marki, U. Ottosson, M. Rowe, O. Sedlácek and J. T. Lifjeld. 2020. Sperm length variation among Afrotropical songbirds reflects phylogeny rather than adaptations to the tropical environment. Zoology 140: 125770.		Fusco, G., and A. Minelli A. 2019. The biology of reproduction. Cambridge University Press.
Emberiza_schoeniclus	Chordata	Aves	Passeriformes	Emberizidae	Emberiza	schoeniclus	1	19.4481	249.773	10.2214	279.442	Omotoriogun et al. 2020	Fusco and Minelli 2019				Omotoriogun, T. C., T. Albrecht, J. Gohli, D. Hořák, L. E. Johannessen, A. Johnsen, J. Kreisinger, P. Z. Marki, U. Ottosson, M. Rowe, O. Sedlácek and J. T. Lifjeld. 2020. Sperm length variation among Afrotropical songbirds reflects phylogeny rather than adaptations to the tropical environment. Zoology 140: 125770.		Fusco, G., and A. Minelli A. 2019. The biology of reproduction. Cambridge University Press.
Emberiza_citrinella	Chordata	Aves	Passeriformes	Emberizidae	Emberiza	citrinella	1	14.7977	100.293	15.5076	130.599	Omotoriogun et al. 2020	Fusco and Minelli 2019				Omotoriogun, T. C., T. Albrecht, J. Gohli, D. Hořák, L. E. Johannessen, A. Johnsen, J. Kreisinger, P. Z. Marki, U. Ottosson, M. Rowe, O. Sedlácek and J. T. Lifjeld. 2020. Sperm length variation among Afrotropical songbirds reflects phylogeny rather than adaptations to the tropical environment. Zoology 140: 125770.		Fusco, G., and A. Minelli A. 2019. The biology of reproduction. Cambridge University Press.
Parkesia_noveboracensis	Chordata	Aves	Passeriformes	Parulidae	Parkesia	noveboracensis	1	16.0732	142.804	11.2138	170.091	Omotoriogun et al. 2020	Fusco and Minelli 2019				Omotoriogun, T. C., T. Albrecht, J. Gohli, D. Hořák, L. E. Johannessen, A. Johnsen, J. Kreisinger, P. Z. Marki, U. Ottosson, M. Rowe, O. Sedlácek and J. T. Lifjeld. 2020. Sperm length variation among Afrotropical songbirds reflects phylogeny rather than adaptations to the tropical environment. Zoology 140: 125770.		Fusco, G., and A. Minelli A. 2019. The biology of reproduction. Cambridge University Press.
Passerina_cyanea	Chordata	Aves	Passeriformes	Cardinalidae	Passerina	cyanea	1	16.2902	252.484	11.7024	280.477	Omotoriogun et al. 2020	Fusco and Minelli 2019				Omotoriogun, T. C., T. Albrecht, J. Gohli, D. Hořák, L. E. Johannessen, A. Johnsen, J. Kreisinger, P. Z. Marki, U. Ottosson, M. Rowe, O. Sedlácek and J. T. Lifjeld. 2020. Sperm length variation among Afrotropical songbirds reflects phylogeny rather than adaptations to the tropical environment. Zoology 140: 125770.		Fusco, G., and A. Minelli A. 2019. The biology of reproduction. Cambridge University Press.
Piranga_olivacea	Chordata	Aves	Passeriformes	Cardinalidae	Piranga	olivacea	1	15.3206	129.156	13.2091	157.686	Omotoriogun et al. 2020	Fusco and Minelli 2019				Omotoriogun, T. C., T. Albrecht, J. Gohli, D. Hořák, L. E. Johannessen, A. Johnsen, J. Kreisinger, P. Z. Marki, U. Ottosson, M. Rowe, O. Sedlácek and J. T. Lifjeld. 2020. Sperm length variation among Afrotropical songbirds reflects phylogeny rather than adaptations to the tropical environment. Zoology 140: 125770.		Fusco, G., and A. Minelli A. 2019. The biology of reproduction. Cambridge University Press.
Pheucticus_ludovicianus	Chordata	Aves	Passeriformes	Cardinalidae	Pheucticus	ludovicianus	1	15.6918	131.363	21.9749	169.029	Omotoriogun et al. 2020	Fusco and Minelli 2019				Omotoriogun, T. C., T. Albrecht, J. Gohli, D. Hořák, L. E. Johannessen, A. Johnsen, J. Kreisinger, P. Z. Marki, U. Ottosson, M. Rowe, O. Sedlácek and J. T. Lifjeld. 2020. Sperm length variation among Afrotropical songbirds reflects phylogeny rather than adaptations to the tropical environment. Zoology 140: 125770.		Fusco, G., and A. Minelli A. 2019. The biology of reproduction. Cambridge University Press.
Calcarius_lapponicus	Chordata	Aves	Passeriformes	Calcariidae	Calcarius	lapponicus	1	14.3787	95.0852	18.3568	127.821	Omotoriogun et al. 2020	Fusco and Minelli 2019				Omotoriogun, T. C., T. Albrecht, J. Gohli, D. Hořák, L. E. Johannessen, A. Johnsen, J. Kreisinger, P. Z. Marki, U. Ottosson, M. Rowe, O. Sedlácek and J. T. Lifjeld. 2020. Sperm length variation among Afrotropical songbirds reflects phylogeny rather than adaptations to the tropical environment. Zoology 140: 125770.		Fusco, G., and A. Minelli A. 2019. The biology of reproduction. Cambridge University Press.
Plectrophenax_nivalis	Chordata	Aves	Passeriformes	Calcariidae	Plectrophenax	nivalis	1	16.4477	114.613	16.2257	147.287	Omotoriogun et al. 2020	Fusco and Minelli 2019				Omotoriogun, T. C., T. Albrecht, J. Gohli, D. Hořák, L. E. Johannessen, A. Johnsen, J. Kreisinger, P. Z. Marki, U. Ottosson, M. Rowe, O. Sedlácek and J. T. Lifjeld. 2020. Sperm length variation among Afrotropical songbirds reflects phylogeny rather than adaptations to the tropical environment. Zoology 140: 125770.		Fusco, G., and A. Minelli A. 2019. The biology of reproduction. Cambridge University Press.
Spinus_spinus	Chordata	Aves	Passeriformes	Fringillidae	Spinus	spinus	1	17.1894	189.713	11.5691	218.471	Omotoriogun et al. 2020	Fusco and Minelli 2019				Omotoriogun, T. C., T. Albrecht, J. Gohli, D. Hořák, L. E. Johannessen, A. Johnsen, J. Kreisinger, P. Z. Marki, U. Ottosson, M. Rowe, O. Sedlácek and J. T. Lifjeld. 2020. Sperm length variation among Afrotropical songbirds reflects phylogeny rather than adaptations to the tropical environment. Zoology 140: 125770.		Fusco, G., and A. Minelli A. 2019. The biology of reproduction. Cambridge University Press.
Spinus_tristis	Chordata	Aves	Passeriformes	Fringillidae	Spinus	tristis	1	18.0963	168.417	10.7767	197.29	Omotoriogun et al. 2020	Fusco and Minelli 2019				Omotoriogun, T. C., T. Albrecht, J. Gohli, D. Hořák, L. E. Johannessen, A. Johnsen, J. Kreisinger, P. Z. Marki, U. Ottosson, M. Rowe, O. Sedlácek and J. T. Lifjeld. 2020. Sperm length variation among Afrotropical songbirds reflects phylogeny rather than adaptations to the tropical environment. Zoology 140: 125770.		Fusco, G., and A. Minelli A. 2019. The biology of reproduction. Cambridge University Press.
Serinus_canaria	Chordata	Aves	Passeriformes	Fringillidae	Serinus	canaria	1	15.6365	185.86	13.7847	215.281	Omotoriogun et al. 2020	Fusco and Minelli 2019				Omotoriogun, T. C., T. Albrecht, J. Gohli, D. Hořák, L. E. Johannessen, A. Johnsen, J. Kreisinger, P. Z. Marki, U. Ottosson, M. Rowe, O. Sedlácek and J. T. Lifjeld. 2020. Sperm length variation among Afrotropical songbirds reflects phylogeny rather than adaptations to the tropical environment. Zoology 140: 125770.		Fusco, G., and A. Minelli A. 2019. The biology of reproduction. Cambridge University Press.
Serinus_serinus	Chordata	Aves	Passeriformes	Fringillidae	Serinus	serinus	1	15.9056	220.737	11.6803	248.323	Omotoriogun et al. 2020	Fusco and Minelli 2019				Omotoriogun, T. C., T. Albrecht, J. Gohli, D. Hořák, L. E. Johannessen, A. Johnsen, J. Kreisinger, P. Z. Marki, U. Ottosson, M. Rowe, O. Sedlácek and J. T. Lifjeld. 2020. Sperm length variation among Afrotropical songbirds reflects phylogeny rather than adaptations to the tropical environment. Zoology 140: 125770.		Fusco, G., and A. Minelli A. 2019. The biology of reproduction. Cambridge University Press.
Loxia_curvirostra	Chordata	Aves	Passeriformes	Fringillidae	Loxia	curvirostra	1	14.0104	70.3424	28.7722	113.125	Omotoriogun et al. 2020	Fusco and Minelli 2019				Omotoriogun, T. C., T. Albrecht, J. Gohli, D. Hořák, L. E. Johannessen, A. Johnsen, J. Kreisinger, P. Z. Marki, U. Ottosson, M. Rowe, O. Sedlácek and J. T. Lifjeld. 2020. Sperm length variation among Afrotropical songbirds reflects phylogeny rather than adaptations to the tropical environment. Zoology 140: 125770.		Fusco, G., and A. Minelli A. 2019. The biology of reproduction. Cambridge University Press.
Chloris_chloris	Chordata	Aves	Passeriformes	Fringillidae	Chloris	chloris	1	16.3437	162.753	14.2934	193.39	Omotoriogun et al. 2020	Fusco and Minelli 2019				Omotoriogun, T. C., T. Albrecht, J. Gohli, D. Hořák, L. E. Johannessen, A. Johnsen, J. Kreisinger, P. Z. Marki, U. Ottosson, M. Rowe, O. Sedlácek and J. T. Lifjeld. 2020. Sperm length variation among Afrotropical songbirds reflects phylogeny rather than adaptations to the tropical environment. Zoology 140: 125770.		Fusco, G., and A. Minelli A. 2019. The biology of reproduction. Cambridge University Press.
Pyrrhula_pyrrhula	Chordata	Aves	Passeriformes	Fringillidae	Pyrrhula	pyrrhula	1	4.17635	1.75556	48.3449	54.2768	Omotoriogun et al. 2020	Fusco and Minelli 2019				Omotoriogun, T. C., T. Albrecht, J. Gohli, D. Hořák, L. E. Johannessen, A. Johnsen, J. Kreisinger, P. Z. Marki, U. Ottosson, M. Rowe, O. Sedlácek and J. T. Lifjeld. 2020. Sperm length variation among Afrotropical songbirds reflects phylogeny rather than adaptations to the tropical environment. Zoology 140: 125770.		Fusco, G., and A. Minelli A. 2019. The biology of reproduction. Cambridge University Press.
Carpodacus_erythrinus	Chordata	Aves	Passeriformes	Fringillidae	Carpodacus	erythrinus	1	15.8364	249.62	9.91157	275.368	Omotoriogun et al. 2020	Fusco and Minelli 2019				Omotoriogun, T. C., T. Albrecht, J. Gohli, D. Hořák, L. E. Johannessen, A. Johnsen, J. Kreisinger, P. Z. Marki, U. Ottosson, M. Rowe, O. Sedlácek and J. T. Lifjeld. 2020. Sperm length variation among Afrotropical songbirds reflects phylogeny rather than adaptations to the tropical environment. Zoology 140: 125770.		Fusco, G., and A. Minelli A. 2019. The biology of reproduction. Cambridge University Press.
Fringilla_montifringilla	Chordata	Aves	Passeriformes	Fringillidae	Fringilla	montifringilla	1	18.4052	183.33	10.9592	212.694	Omotoriogun et al. 2020	Fusco and Minelli 2019				Omotoriogun, T. C., T. Albrecht, J. Gohli, D. Hořák, L. E. Johannessen, A. Johnsen, J. Kreisinger, P. Z. Marki, U. Ottosson, M. Rowe, O. Sedlácek and J. T. Lifjeld. 2020. Sperm length variation among Afrotropical songbirds reflects phylogeny rather than adaptations to the tropical environment. Zoology 140: 125770.		Fusco, G., and A. Minelli A. 2019. The biology of reproduction. Cambridge University Press.
Fringilla_coelebs	Chordata	Aves	Passeriformes	Fringillidae	Fringilla	coelebs	1	16.384	226.207	10.4204	253.012	Omotoriogun et al. 2020	Fusco and Minelli 2019				Omotoriogun, T. C., T. Albrecht, J. Gohli, D. Hořák, L. E. Johannessen, A. Johnsen, J. Kreisinger, P. Z. Marki, U. Ottosson, M. Rowe, O. Sedlácek and J. T. Lifjeld. 2020. Sperm length variation among Afrotropical songbirds reflects phylogeny rather than adaptations to the tropical environment. Zoology 140: 125770.		Fusco, G., and A. Minelli A. 2019. The biology of reproduction. Cambridge University Press.
Anthus_pratensis	Chordata	Aves	Passeriformes	Motacillidae	Anthus	pratensis	1	13.3708	39.843	17.9234	71.1372	Omotoriogun et al. 2020	Fusco and Minelli 2019				Omotoriogun, T. C., T. Albrecht, J. Gohli, D. Hořák, L. E. Johannessen, A. Johnsen, J. Kreisinger, P. Z. Marki, U. Ottosson, M. Rowe, O. Sedlácek and J. T. Lifjeld. 2020. Sperm length variation among Afrotropical songbirds reflects phylogeny rather than adaptations to the tropical environment. Zoology 140: 125770.		Fusco, G., and A. Minelli A. 2019. The biology of reproduction. Cambridge University Press.
Anthus_trivialis	Chordata	Aves	Passeriformes	Motacillidae	Anthus	trivialis	1	13.76	53.1	20.21	87.06	Rowe et al. 2015a	Fusco and Minelli 2019		Y		Rowe, M., T. Albrecht, E. R. A. Cramer, A. Johnsen, T. Laskemoen, J. T. Weir, and J. T. Lifjeld. 2015 a. Postcopulatory sexual selection is associated with accelerated evolution of sperm morphology. Evolution 69(4): 1044-1052.		Fusco, G., and A. Minelli A. 2019. The biology of reproduction. Cambridge University Press.
Motacilla_flava	Chordata	Aves	Passeriformes	Motacillidae	Motacilla	flava	1	12.5225	60.6477	17.5087	90.6788	Omotoriogun et al. 2020	Fusco and Minelli 2019				Omotoriogun, T. C., T. Albrecht, J. Gohli, D. Hořák, L. E. Johannessen, A. Johnsen, J. Kreisinger, P. Z. Marki, U. Ottosson, M. Rowe, O. Sedlácek and J. T. Lifjeld. 2020. Sperm length variation among Afrotropical songbirds reflects phylogeny rather than adaptations to the tropical environment. Zoology 140: 125770.		Fusco, G., and A. Minelli A. 2019. The biology of reproduction. Cambridge University Press.
Motacilla_alba	Chordata	Aves	Passeriformes	Motacillidae	Motacilla	alba	1	12.9682	59.026	20.1547	92.149	Omotoriogun et al. 2020	Fusco and Minelli 2019				Omotoriogun, T. C., T. Albrecht, J. Gohli, D. Hořák, L. E. Johannessen, A. Johnsen, J. Kreisinger, P. Z. Marki, U. Ottosson, M. Rowe, O. Sedlácek and J. T. Lifjeld. 2020. Sperm length variation among Afrotropical songbirds reflects phylogeny rather than adaptations to the tropical environment. Zoology 140: 125770.		Fusco, G., and A. Minelli A. 2019. The biology of reproduction. Cambridge University Press.
Passer_hispaniolensis	Chordata	Aves	Passeriformes	Passeridae	Passer	hispaniolensis	1	13.9162	69.5926	16.7796	100.288	Omotoriogun et al. 2020	Fusco and Minelli 2019				Omotoriogun, T. C., T. Albrecht, J. Gohli, D. Hořák, L. E. Johannessen, A. Johnsen, J. Kreisinger, P. Z. Marki, U. Ottosson, M. Rowe, O. Sedlácek and J. T. Lifjeld. 2020. Sperm length variation among Afrotropical songbirds reflects phylogeny rather than adaptations to the tropical environment. Zoology 140: 125770.		Fusco, G., and A. Minelli A. 2019. The biology of reproduction. Cambridge University Press.
Passer_domesticus	Chordata	Aves	Passeriformes	Passeridae	Passer	domesticus	1	14.5135	67.3241	17.9706	99.8082	Omotoriogun et al. 2020	Fusco and Minelli 2019				Omotoriogun, T. C., T. Albrecht, J. Gohli, D. Hořák, L. E. Johannessen, A. Johnsen, J. Kreisinger, P. Z. Marki, U. Ottosson, M. Rowe, O. Sedlácek and J. T. Lifjeld. 2020. Sperm length variation among Afrotropical songbirds reflects phylogeny rather than adaptations to the tropical environment. Zoology 140: 125770.		Fusco, G., and A. Minelli A. 2019. The biology of reproduction. Cambridge University Press.
Passer_montanus	Chordata	Aves	Passeriformes	Passeridae	Passer	montanus	1	14.3983	63.0244	16.4653	93.888	Omotoriogun et al. 2020	Fusco and Minelli 2019				Omotoriogun, T. C., T. Albrecht, J. Gohli, D. Hořák, L. E. Johannessen, A. Johnsen, J. Kreisinger, P. Z. Marki, U. Ottosson, M. Rowe, O. Sedlácek and J. T. Lifjeld. 2020. Sperm length variation among Afrotropical songbirds reflects phylogeny rather than adaptations to the tropical environment. Zoology 140: 125770.		Fusco, G., and A. Minelli A. 2019. The biology of reproduction. Cambridge University Press.
Prunella_modularis	Chordata	Aves	Passeriformes	Prunellidae	Prunella	modularis	1	14.9562	64.9177	19.2992	99.1731	Omotoriogun et al. 2020	Fusco and Minelli 2019				Omotoriogun, T. C., T. Albrecht, J. Gohli, D. Hořák, L. E. Johannessen, A. Johnsen, J. Kreisinger, P. Z. Marki, U. Ottosson, M. Rowe, O. Sedlácek and J. T. Lifjeld. 2020. Sperm length variation among Afrotropical songbirds reflects phylogeny rather than adaptations to the tropical environment. Zoology 140: 125770.		Fusco, G., and A. Minelli A. 2019. The biology of reproduction. Cambridge University Press.
Prunella_collaris	Chordata	Aves	Passeriformes	Prunellidae	Prunella	collaris	1	13.2225	88.1747	16.5869	117.984	Omotoriogun et al. 2020	Fusco and Minelli 2019				Omotoriogun, T. C., T. Albrecht, J. Gohli, D. Hořák, L. E. Johannessen, A. Johnsen, J. Kreisinger, P. Z. Marki, U. Ottosson, M. Rowe, O. Sedlácek and J. T. Lifjeld. 2020. Sperm length variation among Afrotropical songbirds reflects phylogeny rather than adaptations to the tropical environment. Zoology 140: 125770.		Fusco, G., and A. Minelli A. 2019. The biology of reproduction. Cambridge University Press.
Uraeginthus_bengalus	Chordata	Aves	Passeriformes	Estrildidae	Uraeginthus	bengalus	1	12.1252	73.0899	10.6396	95.8546	Omotoriogun et al. 2020	Fusco and Minelli 2019				Omotoriogun, T. C., T. Albrecht, J. Gohli, D. Hořák, L. E. Johannessen, A. Johnsen, J. Kreisinger, P. Z. Marki, U. Ottosson, M. Rowe, O. Sedlácek and J. T. Lifjeld. 2020. Sperm length variation among Afrotropical songbirds reflects phylogeny rather than adaptations to the tropical environment. Zoology 140: 125770.		Fusco, G., and A. Minelli A. 2019. The biology of reproduction. Cambridge University Press.
Lagonosticta_senegala	Chordata	Aves	Passeriformes	Estrildidae	Lagonosticta	senegala	1	13.5463	25.7043	22.3192	61.5698	Omotoriogun et al. 2020	Fusco and Minelli 2019				Omotoriogun, T. C., T. Albrecht, J. Gohli, D. Hořák, L. E. Johannessen, A. Johnsen, J. Kreisinger, P. Z. Marki, U. Ottosson, M. Rowe, O. Sedlácek and J. T. Lifjeld. 2020. Sperm length variation among Afrotropical songbirds reflects phylogeny rather than adaptations to the tropical environment. Zoology 140: 125770.		Fusco, G., and A. Minelli A. 2019. The biology of reproduction. Cambridge University Press.
Spermophaga_haematina	Chordata	Aves	Passeriformes	Estrildidae	Spermophaga	haematina	1	12.4661	81.1674	14.3266	107.96	Omotoriogun et al. 2020	Fusco and Minelli 2019				Omotoriogun, T. C., T. Albrecht, J. Gohli, D. Hořák, L. E. Johannessen, A. Johnsen, J. Kreisinger, P. Z. Marki, U. Ottosson, M. Rowe, O. Sedlácek and J. T. Lifjeld. 2020. Sperm length variation among Afrotropical songbirds reflects phylogeny rather than adaptations to the tropical environment. Zoology 140: 125770.		Fusco, G., and A. Minelli A. 2019. The biology of reproduction. Cambridge University Press.
Poephila_acuticauda	Chordata	Aves	Passeriformes	Estrildidae	Poephila	acuticauda	1	12.77	40.97	18.28	72.02	Rowe et al. 2015b	Fusco and Minelli 2019		Y		Rowe, M., S. C. Griffith, A. Hofgaard, and J. T. Lifjeld. 2015 b. Subspecific variation in sperm morphology and performance in the Long‑tailed Finch (Poephila acuticauda). Avian Research 6(1): 1-10.		Fusco, G., and A. Minelli A. 2019. The biology of reproduction. Cambridge University Press.
Taeniopygia_guttata	Chordata	Aves	Passeriformes	Estrildidae	Taeniopygia	guttata	1	11.54	27.86	29.08	68.48	Rowe et al. 2015a	Fusco and Minelli 2019		Y		Rowe, M., T. Albrecht, E. R. A. Cramer, A. Johnsen, T. Laskemoen, J. T. Weir, and J. T. Lifjeld. 2015 a. Postcopulatory sexual selection is associated with accelerated evolution of sperm morphology. Evolution 69(4): 1044-1052.		Fusco, G., and A. Minelli A. 2019. The biology of reproduction. Cambridge University Press.
Euplectes_hordeaceus	Chordata	Aves	Passeriformes	Ploceidae	Euplectes	hordeaceus	1	14.6886	115.447	9.29977	139.435	Omotoriogun et al. 2020	Fusco and Minelli 2019				Omotoriogun, T. C., T. Albrecht, J. Gohli, D. Hořák, L. E. Johannessen, A. Johnsen, J. Kreisinger, P. Z. Marki, U. Ottosson, M. Rowe, O. Sedlácek and J. T. Lifjeld. 2020. Sperm length variation among Afrotropical songbirds reflects phylogeny rather than adaptations to the tropical environment. Zoology 140: 125770.		Fusco, G., and A. Minelli A. 2019. The biology of reproduction. Cambridge University Press.
Quelea_quelea	Chordata	Aves	Passeriformes	Ploceidae	Quelea	quelea	1	13.7139	62.0366	19.7104	95.4608	Omotoriogun et al. 2020	Fusco and Minelli 2019				Omotoriogun, T. C., T. Albrecht, J. Gohli, D. Hořák, L. E. Johannessen, A. Johnsen, J. Kreisinger, P. Z. Marki, U. Ottosson, M. Rowe, O. Sedlácek and J. T. Lifjeld. 2020. Sperm length variation among Afrotropical songbirds reflects phylogeny rather than adaptations to the tropical environment. Zoology 140: 125770.		Fusco, G., and A. Minelli A. 2019. The biology of reproduction. Cambridge University Press.
Ploceus_cucullatus	Chordata	Aves	Passeriformes	Ploceidae	Ploceus	cucullatus	1	13.7869	54.239	18.8649	86.8908	Omotoriogun et al. 2020	Fusco and Minelli 2019				Omotoriogun, T. C., T. Albrecht, J. Gohli, D. Hořák, L. E. Johannessen, A. Johnsen, J. Kreisinger, P. Z. Marki, U. Ottosson, M. Rowe, O. Sedlácek and J. T. Lifjeld. 2020. Sperm length variation among Afrotropical songbirds reflects phylogeny rather than adaptations to the tropical environment. Zoology 140: 125770.		Fusco, G., and A. Minelli A. 2019. The biology of reproduction. Cambridge University Press.
Sporopipes_frontalis	Chordata	Aves	Passeriformes	Ploceidae	Sporopipes	frontalis	1	13.9036	72.6389	9.83043	96.3729	Omotoriogun et al. 2020	Fusco and Minelli 2019				Omotoriogun, T. C., T. Albrecht, J. Gohli, D. Hořák, L. E. Johannessen, A. Johnsen, J. Kreisinger, P. Z. Marki, U. Ottosson, M. Rowe, O. Sedlácek and J. T. Lifjeld. 2020. Sperm length variation among Afrotropical songbirds reflects phylogeny rather than adaptations to the tropical environment. Zoology 140: 125770.		Fusco, G., and A. Minelli A. 2019. The biology of reproduction. Cambridge University Press.
Cinnyris_cupreus	Chordata	Aves	Passeriformes	Nectariniidae	Cinnyris	cupreus	1	12.2745	58.5438	16.5195	87.3377	Omotoriogun et al. 2020	Fusco and Minelli 2019				Omotoriogun, T. C., T. Albrecht, J. Gohli, D. Hořák, L. E. Johannessen, A. Johnsen, J. Kreisinger, P. Z. Marki, U. Ottosson, M. Rowe, O. Sedlácek and J. T. Lifjeld. 2020. Sperm length variation among Afrotropical songbirds reflects phylogeny rather than adaptations to the tropical environment. Zoology 140: 125770.		Fusco, G., and A. Minelli A. 2019. The biology of reproduction. Cambridge University Press.
Cyanomitra_olivacea	Chordata	Aves	Passeriformes	Nectariniidae	Cyanomitra	olivacea	1	13.7852	60.4704	11.9886	86.2442	Omotoriogun et al. 2020	Fusco and Minelli 2019				Omotoriogun, T. C., T. Albrecht, J. Gohli, D. Hořák, L. E. Johannessen, A. Johnsen, J. Kreisinger, P. Z. Marki, U. Ottosson, M. Rowe, O. Sedlácek and J. T. Lifjeld. 2020. Sperm length variation among Afrotropical songbirds reflects phylogeny rather than adaptations to the tropical environment. Zoology 140: 125770.		Fusco, G., and A. Minelli A. 2019. The biology of reproduction. Cambridge University Press.
Cyanomitra_verticalis	Chordata	Aves	Passeriformes	Nectariniidae	Cyanomitra	verticalis	1	12.5538	54.4315	16.6738	83.6591	Omotoriogun et al. 2020	Fusco and Minelli 2019				Omotoriogun, T. C., T. Albrecht, J. Gohli, D. Hořák, L. E. Johannessen, A. Johnsen, J. Kreisinger, P. Z. Marki, U. Ottosson, M. Rowe, O. Sedlácek and J. T. Lifjeld. 2020. Sperm length variation among Afrotropical songbirds reflects phylogeny rather than adaptations to the tropical environment. Zoology 140: 125770.		Fusco, G., and A. Minelli A. 2019. The biology of reproduction. Cambridge University Press.
Anthreptes_collaris	Chordata	Aves	Passeriformes	Nectariniidae	Hedydipna	collaris	1	11.35	82.39	13.98	107.71	Omotoriogun et al. 2016b	Fusco and Minelli 2019		Y		Omotoriogun, T. C., T. Laskemoen, M. Rowe, T. Albrecht, R. C. K. Bowie, O. Sedláček, D. Hořák, U. Ottosson, and J . T. Lifjeld. 2016 b. Variation in sperm morphology among Afrotropical sunbirds. Ibis 158(1): 155–166.		Fusco, G., and A. Minelli A. 2019. The biology of reproduction. Cambridge University Press.
Nectarinia_senegalensis	Chordata	Aves	Passeriformes	Nectariniidae	Chalcomitra	senegalensis	1	12.83	86.07	16.9	115.62	Omotoriogun et al. 2016b	Fusco and Minelli 2019		Y		Omotoriogun, T. C., T. Laskemoen, M. Rowe, T. Albrecht, R. C. K. Bowie, O. Sedláček, D. Hořák, U. Ottosson, and J . T. Lifjeld. 2016 b. Variation in sperm morphology among Afrotropical sunbirds. Ibis 158(1): 155–166.		Fusco, G., and A. Minelli A. 2019. The biology of reproduction. Cambridge University Press.
Cyanomitra_oritis	Chordata	Aves	Passeriformes	Nectariniidae	Cyanomitra	oritis	1	12.9054	48.7432	20.0112	81.6598	Omotoriogun et al. 2020	Fusco and Minelli 2019				Omotoriogun, T. C., T. Albrecht, J. Gohli, D. Hořák, L. E. Johannessen, A. Johnsen, J. Kreisinger, P. Z. Marki, U. Ottosson, M. Rowe, O. Sedlácek and J. T. Lifjeld. 2020. Sperm length variation among Afrotropical songbirds reflects phylogeny rather than adaptations to the tropical environment. Zoology 140: 125770.		Fusco, G., and A. Minelli A. 2019. The biology of reproduction. Cambridge University Press.
Cinnyris_venustus	Chordata	Aves	Passeriformes	Nectariniidae	Cinnyris	venustus	1	12.7265	67.5715	14.537	94.835	Omotoriogun et al. 2020	Fusco and Minelli 2019				Omotoriogun, T. C., T. Albrecht, J. Gohli, D. Hořák, L. E. Johannessen, A. Johnsen, J. Kreisinger, P. Z. Marki, U. Ottosson, M. Rowe, O. Sedlácek and J. T. Lifjeld. 2020. Sperm length variation among Afrotropical songbirds reflects phylogeny rather than adaptations to the tropical environment. Zoology 140: 125770.		Fusco, G., and A. Minelli A. 2019. The biology of reproduction. Cambridge University Press.
Cinnyris_coccinigastrus	Chordata	Aves	Passeriformes	Nectariniidae	Cinnyris	coccinigastrus	1	12.207	79.517	11.571	103.295	Omotoriogun et al. 2020	Fusco and Minelli 2019				Omotoriogun, T. C., T. Albrecht, J. Gohli, D. Hořák, L. E. Johannessen, A. Johnsen, J. Kreisinger, P. Z. Marki, U. Ottosson, M. Rowe, O. Sedlácek and J. T. Lifjeld. 2020. Sperm length variation among Afrotropical songbirds reflects phylogeny rather than adaptations to the tropical environment. Zoology 140: 125770.		Fusco, G., and A. Minelli A. 2019. The biology of reproduction. Cambridge University Press.
Cinnyris_reichenowi	Chordata	Aves	Passeriformes	Nectariniidae	Cinnyris	reichenowi	1	12.4974	47.3138	13.7377	73.549	Omotoriogun et al. 2020	Fusco and Minelli 2019				Omotoriogun, T. C., T. Albrecht, J. Gohli, D. Hořák, L. E. Johannessen, A. Johnsen, J. Kreisinger, P. Z. Marki, U. Ottosson, M. Rowe, O. Sedlácek and J. T. Lifjeld. 2020. Sperm length variation among Afrotropical songbirds reflects phylogeny rather than adaptations to the tropical environment. Zoology 140: 125770.		Fusco, G., and A. Minelli A. 2019. The biology of reproduction. Cambridge University Press.
Cinnyris_ursulae	Chordata	Aves	Passeriformes	Nectariniidae	Cinnyris	ursulae	1	13.4489	54.736	16.0717	84.2566	Omotoriogun et al. 2020	Fusco and Minelli 2019				Omotoriogun, T. C., T. Albrecht, J. Gohli, D. Hořák, L. E. Johannessen, A. Johnsen, J. Kreisinger, P. Z. Marki, U. Ottosson, M. Rowe, O. Sedlácek and J. T. Lifjeld. 2020. Sperm length variation among Afrotropical songbirds reflects phylogeny rather than adaptations to the tropical environment. Zoology 140: 125770.		Fusco, G., and A. Minelli A. 2019. The biology of reproduction. Cambridge University Press.
Cinnyris_bouvieri	Chordata	Aves	Passeriformes	Nectariniidae	Cinnyris	bouvieri	1	12.0541	65.062	13.9405	91.0566	Omotoriogun et al. 2020	Fusco and Minelli 2019				Omotoriogun, T. C., T. Albrecht, J. Gohli, D. Hořák, L. E. Johannessen, A. Johnsen, J. Kreisinger, P. Z. Marki, U. Ottosson, M. Rowe, O. Sedlácek and J. T. Lifjeld. 2020. Sperm length variation among Afrotropical songbirds reflects phylogeny rather than adaptations to the tropical environment. Zoology 140: 125770.		Fusco, G., and A. Minelli A. 2019. The biology of reproduction. Cambridge University Press.
Turdus_pilaris	Chordata	Aves	Passeriformes	Turdidae	Turdus	pilaris	1	12.5352	50.2828	23.2231	86.0411	Omotoriogun et al. 2020	Fusco and Minelli 2019				Omotoriogun, T. C., T. Albrecht, J. Gohli, D. Hořák, L. E. Johannessen, A. Johnsen, J. Kreisinger, P. Z. Marki, U. Ottosson, M. Rowe, O. Sedlácek and J. T. Lifjeld. 2020. Sperm length variation among Afrotropical songbirds reflects phylogeny rather than adaptations to the tropical environment. Zoology 140: 125770.		Fusco, G., and A. Minelli A. 2019. The biology of reproduction. Cambridge University Press.
Turdus_migratorius	Chordata	Aves	Passeriformes	Turdidae	Turdus	migratorius	1	12.5974	57.2097	21.0064	90.8136	Omotoriogun et al. 2020	Fusco and Minelli 2019				Omotoriogun, T. C., T. Albrecht, J. Gohli, D. Hořák, L. E. Johannessen, A. Johnsen, J. Kreisinger, P. Z. Marki, U. Ottosson, M. Rowe, O. Sedlácek and J. T. Lifjeld. 2020. Sperm length variation among Afrotropical songbirds reflects phylogeny rather than adaptations to the tropical environment. Zoology 140: 125770.		Fusco, G., and A. Minelli A. 2019. The biology of reproduction. Cambridge University Press.
Turdus_merula	Chordata	Aves	Passeriformes	Turdidae	Turdus	merula	1	12.447	48.4126	18.8381	79.6976	Omotoriogun et al. 2020	Fusco and Minelli 2019				Omotoriogun, T. C., T. Albrecht, J. Gohli, D. Hořák, L. E. Johannessen, A. Johnsen, J. Kreisinger, P. Z. Marki, U. Ottosson, M. Rowe, O. Sedlácek and J. T. Lifjeld. 2020. Sperm length variation among Afrotropical songbirds reflects phylogeny rather than adaptations to the tropical environment. Zoology 140: 125770.		Fusco, G., and A. Minelli A. 2019. The biology of reproduction. Cambridge University Press.
Turdus_iliacus	Chordata	Aves	Passeriformes	Turdidae	Turdus	iliacus	1	12.7094	37.1417	32.7039	82.555	Omotoriogun et al. 2020	Fusco and Minelli 2019				Omotoriogun, T. C., T. Albrecht, J. Gohli, D. Hořák, L. E. Johannessen, A. Johnsen, J. Kreisinger, P. Z. Marki, U. Ottosson, M. Rowe, O. Sedlácek and J. T. Lifjeld. 2020. Sperm length variation among Afrotropical songbirds reflects phylogeny rather than adaptations to the tropical environment. Zoology 140: 125770.		Fusco, G., and A. Minelli A. 2019. The biology of reproduction. Cambridge University Press.
Turdus_philomelos	Chordata	Aves	Passeriformes	Turdidae	Turdus	philomelos	1	11.309	51.945	22.7655	86.0195	Omotoriogun et al. 2020	Fusco and Minelli 2019				Omotoriogun, T. C., T. Albrecht, J. Gohli, D. Hořák, L. E. Johannessen, A. Johnsen, J. Kreisinger, P. Z. Marki, U. Ottosson, M. Rowe, O. Sedlácek and J. T. Lifjeld. 2020. Sperm length variation among Afrotropical songbirds reflects phylogeny rather than adaptations to the tropical environment. Zoology 140: 125770.		Fusco, G., and A. Minelli A. 2019. The biology of reproduction. Cambridge University Press.
Catharus_fuscescens	Chordata	Aves	Passeriformes	Turdidae	Catharus	fuscescens	1	11.7602	50.1976	19.0284	80.9862	Omotoriogun et al. 2020	Fusco and Minelli 2019				Omotoriogun, T. C., T. Albrecht, J. Gohli, D. Hořák, L. E. Johannessen, A. Johnsen, J. Kreisinger, P. Z. Marki, U. Ottosson, M. Rowe, O. Sedlácek and J. T. Lifjeld. 2020. Sperm length variation among Afrotropical songbirds reflects phylogeny rather than adaptations to the tropical environment. Zoology 140: 125770.		Fusco, G., and A. Minelli A. 2019. The biology of reproduction. Cambridge University Press.
Hylocichla_mustelina	Chordata	Aves	Passeriformes	Turdidae	Hylocichla	mustelina	1	12.2646	50.5113	19.1092	81.8851	Omotoriogun et al. 2020	Fusco and Minelli 2019				Omotoriogun, T. C., T. Albrecht, J. Gohli, D. Hořák, L. E. Johannessen, A. Johnsen, J. Kreisinger, P. Z. Marki, U. Ottosson, M. Rowe, O. Sedlácek and J. T. Lifjeld. 2020. Sperm length variation among Afrotropical songbirds reflects phylogeny rather than adaptations to the tropical environment. Zoology 140: 125770.		Fusco, G., and A. Minelli A. 2019. The biology of reproduction. Cambridge University Press.
Sialia_sialis	Chordata	Aves	Passeriformes	Turdidae	Sialia	sialis	1	13.1295	95.9726	14.5943	123.696	Omotoriogun et al. 2020	Fusco and Minelli 2019				Omotoriogun, T. C., T. Albrecht, J. Gohli, D. Hořák, L. E. Johannessen, A. Johnsen, J. Kreisinger, P. Z. Marki, U. Ottosson, M. Rowe, O. Sedlácek and J. T. Lifjeld. 2020. Sperm length variation among Afrotropical songbirds reflects phylogeny rather than adaptations to the tropical environment. Zoology 140: 125770.		Fusco, G., and A. Minelli A. 2019. The biology of reproduction. Cambridge University Press.
Oenanthe_oenanthe	Chordata	Aves	Passeriformes	Muscicapidae	Oenanthe	oenanthe	1	12.2487	155.314	16.0909	183.654	Omotoriogun et al. 2020	Fusco and Minelli 2019				Omotoriogun, T. C., T. Albrecht, J. Gohli, D. Hořák, L. E. Johannessen, A. Johnsen, J. Kreisinger, P. Z. Marki, U. Ottosson, M. Rowe, O. Sedlácek and J. T. Lifjeld. 2020. Sperm length variation among Afrotropical songbirds reflects phylogeny rather than adaptations to the tropical environment. Zoology 140: 125770.		Fusco, G., and A. Minelli A. 2019. The biology of reproduction. Cambridge University Press.
Saxicola_rubetra	Chordata	Aves	Passeriformes	Muscicapidae	Saxicola	rubetra	1	14.048	134.616	14.8248	163.489	Omotoriogun et al. 2020	Fusco and Minelli 2019				Omotoriogun, T. C., T. Albrecht, J. Gohli, D. Hořák, L. E. Johannessen, A. Johnsen, J. Kreisinger, P. Z. Marki, U. Ottosson, M. Rowe, O. Sedlácek and J. T. Lifjeld. 2020. Sperm length variation among Afrotropical songbirds reflects phylogeny rather than adaptations to the tropical environment. Zoology 140: 125770.		Fusco, G., and A. Minelli A. 2019. The biology of reproduction. Cambridge University Press.
Phoenicurus_ochruros	Chordata	Aves	Passeriformes	Muscicapidae	Phoenicurus	ochruros	1	15.748	150.193	14.8236	180.764	Omotoriogun et al. 2020	Fusco and Minelli 2019				Omotoriogun, T. C., T. Albrecht, J. Gohli, D. Hořák, L. E. Johannessen, A. Johnsen, J. Kreisinger, P. Z. Marki, U. Ottosson, M. Rowe, O. Sedlácek and J. T. Lifjeld. 2020. Sperm length variation among Afrotropical songbirds reflects phylogeny rather than adaptations to the tropical environment. Zoology 140: 125770.		Fusco, G., and A. Minelli A. 2019. The biology of reproduction. Cambridge University Press.
Phoenicurus_phoenicurus	Chordata	Aves	Passeriformes	Muscicapidae	Phoenicurus	phoenicurus	1	17.7368	128.614	17.3633	163.714	Omotoriogun et al. 2020	Fusco and Minelli 2019				Omotoriogun, T. C., T. Albrecht, J. Gohli, D. Hořák, L. E. Johannessen, A. Johnsen, J. Kreisinger, P. Z. Marki, U. Ottosson, M. Rowe, O. Sedlácek and J. T. Lifjeld. 2020. Sperm length variation among Afrotropical songbirds reflects phylogeny rather than adaptations to the tropical environment. Zoology 140: 125770.		Fusco, G., and A. Minelli A. 2019. The biology of reproduction. Cambridge University Press.
Ficedula_hypoleuca	Chordata	Aves	Passeriformes	Muscicapidae	Ficedula	hypoleuca	1	12.3901	73.0703	17.2324	102.693	Omotoriogun et al. 2020	Fusco and Minelli 2019				Omotoriogun, T. C., T. Albrecht, J. Gohli, D. Hořák, L. E. Johannessen, A. Johnsen, J. Kreisinger, P. Z. Marki, U. Ottosson, M. Rowe, O. Sedlácek and J. T. Lifjeld. 2020. Sperm length variation among Afrotropical songbirds reflects phylogeny rather than adaptations to the tropical environment. Zoology 140: 125770.		Fusco, G., and A. Minelli A. 2019. The biology of reproduction. Cambridge University Press.
Ficedula_albicollis	Chordata	Aves	Passeriformes	Muscicapidae	Ficedula	albicollis	1	12.1771	71.6927	17.5813	101.451	Omotoriogun et al. 2020	Fusco and Minelli 2019				Omotoriogun, T. C., T. Albrecht, J. Gohli, D. Hořák, L. E. Johannessen, A. Johnsen, J. Kreisinger, P. Z. Marki, U. Ottosson, M. Rowe, O. Sedlácek and J. T. Lifjeld. 2020. Sperm length variation among Afrotropical songbirds reflects phylogeny rather than adaptations to the tropical environment. Zoology 140: 125770.		Fusco, G., and A. Minelli A. 2019. The biology of reproduction. Cambridge University Press.
Luscinia_megarhynchos	Chordata	Aves	Passeriformes	Muscicapidae	Luscinia	megarhynchos	1	14.2587	238.649	19.0453	271.953	Omotoriogun et al. 2020	Fusco and Minelli 2019				Omotoriogun, T. C., T. Albrecht, J. Gohli, D. Hořák, L. E. Johannessen, A. Johnsen, J. Kreisinger, P. Z. Marki, U. Ottosson, M. Rowe, O. Sedlácek and J. T. Lifjeld. 2020. Sperm length variation among Afrotropical songbirds reflects phylogeny rather than adaptations to the tropical environment. Zoology 140: 125770.		Fusco, G., and A. Minelli A. 2019. The biology of reproduction. Cambridge University Press.
Luscinia_svecica	Chordata	Aves	Passeriformes	Muscicapidae	Luscinia	svecica	1	16.6828	177.969	15.6988	210.35	Omotoriogun et al. 2020	Fusco and Minelli 2019				Omotoriogun, T. C., T. Albrecht, J. Gohli, D. Hořák, L. E. Johannessen, A. Johnsen, J. Kreisinger, P. Z. Marki, U. Ottosson, M. Rowe, O. Sedlácek and J. T. Lifjeld. 2020. Sperm length variation among Afrotropical songbirds reflects phylogeny rather than adaptations to the tropical environment. Zoology 140: 125770.		Fusco, G., and A. Minelli A. 2019. The biology of reproduction. Cambridge University Press.
Erithacus_rubecula	Chordata	Aves	Passeriformes	Muscicapidae	Erithacus	rubecula	1	19.0095	91.3797	24.7623	135.152	Omotoriogun et al. 2020	Fusco and Minelli 2019				Omotoriogun, T. C., T. Albrecht, J. Gohli, D. Hořák, L. E. Johannessen, A. Johnsen, J. Kreisinger, P. Z. Marki, U. Ottosson, M. Rowe, O. Sedlácek and J. T. Lifjeld. 2020. Sperm length variation among Afrotropical songbirds reflects phylogeny rather than adaptations to the tropical environment. Zoology 140: 125770.		Fusco, G., and A. Minelli A. 2019. The biology of reproduction. Cambridge University Press.
Muscicapa_striata	Chordata	Aves	Passeriformes	Muscicapidae	Muscicapa	striata	1	24.5792	139.246	22.9928	186.819	Omotoriogun et al. 2020	Fusco and Minelli 2019				Omotoriogun, T. C., T. Albrecht, J. Gohli, D. Hořák, L. E. Johannessen, A. Johnsen, J. Kreisinger, P. Z. Marki, U. Ottosson, M. Rowe, O. Sedlácek and J. T. Lifjeld. 2020. Sperm length variation among Afrotropical songbirds reflects phylogeny rather than adaptations to the tropical environment. Zoology 140: 125770.		Fusco, G., and A. Minelli A. 2019. The biology of reproduction. Cambridge University Press.
Sturnus_vulgaris	Chordata	Aves	Passeriformes	Sturnidae	Sturnus	vulgaris	1	12.9643	47.4917	20.5467	81.0027	Omotoriogun et al. 2020	Fusco and Minelli 2019				Omotoriogun, T. C., T. Albrecht, J. Gohli, D. Hořák, L. E. Johannessen, A. Johnsen, J. Kreisinger, P. Z. Marki, U. Ottosson, M. Rowe, O. Sedlácek and J. T. Lifjeld. 2020. Sperm length variation among Afrotropical songbirds reflects phylogeny rather than adaptations to the tropical environment. Zoology 140: 125770.		Fusco, G., and A. Minelli A. 2019. The biology of reproduction. Cambridge University Press.
Dumetella_carolinensis	Chordata	Aves	Passeriformes	Mimidae	Dumetella	carolinensis	1	13.6788	31.0903	23.2933	68.0623	Omotoriogun et al. 2020	Fusco and Minelli 2019				Omotoriogun, T. C., T. Albrecht, J. Gohli, D. Hořák, L. E. Johannessen, A. Johnsen, J. Kreisinger, P. Z. Marki, U. Ottosson, M. Rowe, O. Sedlácek and J. T. Lifjeld. 2020. Sperm length variation among Afrotropical songbirds reflects phylogeny rather than adaptations to the tropical environment. Zoology 140: 125770.		Fusco, G., and A. Minelli A. 2019. The biology of reproduction. Cambridge University Press.
Cinclus_cinclus	Chordata	Aves	Passeriformes	Cinclidae	Cinclus	cinclus	1	12.2277	6.43697	24.224	42.8887	Omotoriogun et al. 2020	Fusco and Minelli 2019				Omotoriogun, T. C., T. Albrecht, J. Gohli, D. Hořák, L. E. Johannessen, A. Johnsen, J. Kreisinger, P. Z. Marki, U. Ottosson, M. Rowe, O. Sedlácek and J. T. Lifjeld. 2020. Sperm length variation among Afrotropical songbirds reflects phylogeny rather than adaptations to the tropical environment. Zoology 140: 125770.		Fusco, G., and A. Minelli A. 2019. The biology of reproduction. Cambridge University Press.
Troglodytes_troglodytes	Chordata	Aves	Passeriformes	Troglodytidae	Troglodytes	troglodytes	1	12.8686	65.7753	9.48331	88.1272	Omotoriogun et al. 2020	Fusco and Minelli 2019				Omotoriogun, T. C., T. Albrecht, J. Gohli, D. Hořák, L. E. Johannessen, A. Johnsen, J. Kreisinger, P. Z. Marki, U. Ottosson, M. Rowe, O. Sedlácek and J. T. Lifjeld. 2020. Sperm length variation among Afrotropical songbirds reflects phylogeny rather than adaptations to the tropical environment. Zoology 140: 125770.		Fusco, G., and A. Minelli A. 2019. The biology of reproduction. Cambridge University Press.
Troglodytes_aedon	Chordata	Aves	Passeriformes	Troglodytidae	Troglodytes	aedon	1	12.6047	48.357	15.5243	76.486	Omotoriogun et al. 2020	Fusco and Minelli 2019				Omotoriogun, T. C., T. Albrecht, J. Gohli, D. Hořák, L. E. Johannessen, A. Johnsen, J. Kreisinger, P. Z. Marki, U. Ottosson, M. Rowe, O. Sedlácek and J. T. Lifjeld. 2020. Sperm length variation among Afrotropical songbirds reflects phylogeny rather than adaptations to the tropical environment. Zoology 140: 125770.		Fusco, G., and A. Minelli A. 2019. The biology of reproduction. Cambridge University Press.
Sitta_europaea	Chordata	Aves	Passeriformes	Sittidae	Sitta	europaea	1	12.0304	49.0041	17.4375	78.472	Omotoriogun et al. 2020	Fusco and Minelli 2019				Omotoriogun, T. C., T. Albrecht, J. Gohli, D. Hořák, L. E. Johannessen, A. Johnsen, J. Kreisinger, P. Z. Marki, U. Ottosson, M. Rowe, O. Sedlácek and J. T. Lifjeld. 2020. Sperm length variation among Afrotropical songbirds reflects phylogeny rather than adaptations to the tropical environment. Zoology 140: 125770.		Fusco, G., and A. Minelli A. 2019. The biology of reproduction. Cambridge University Press.
Eurillas_gracilis	Chordata	Aves	Passeriformes	Pycnonotidae	Eurillas	gracilis	1	14.6447	91.2756	10.5274	116.448	Omotoriogun et al. 2020	Fusco and Minelli 2019				Omotoriogun, T. C., T. Albrecht, J. Gohli, D. Hořák, L. E. Johannessen, A. Johnsen, J. Kreisinger, P. Z. Marki, U. Ottosson, M. Rowe, O. Sedlácek and J. T. Lifjeld. 2020. Sperm length variation among Afrotropical songbirds reflects phylogeny rather than adaptations to the tropical environment. Zoology 140: 125770.		Fusco, G., and A. Minelli A. 2019. The biology of reproduction. Cambridge University Press.
Eurillas_ansorgei	Chordata	Aves	Passeriformes	Pycnonotidae	Eurillas	ansorgei	1	14.5972	85.2254	10.2929	110.115	Omotoriogun et al. 2020	Fusco and Minelli 2019				Omotoriogun, T. C., T. Albrecht, J. Gohli, D. Hořák, L. E. Johannessen, A. Johnsen, J. Kreisinger, P. Z. Marki, U. Ottosson, M. Rowe, O. Sedlácek and J. T. Lifjeld. 2020. Sperm length variation among Afrotropical songbirds reflects phylogeny rather than adaptations to the tropical environment. Zoology 140: 125770.		Fusco, G., and A. Minelli A. 2019. The biology of reproduction. Cambridge University Press.
Eurillas_curvirostris	Chordata	Aves	Passeriformes	Pycnonotidae	Eurillas	curvirostris	1	15.4551	91.5435	9.48263	116.481	Omotoriogun et al. 2020	Fusco and Minelli 2019				Omotoriogun, T. C., T. Albrecht, J. Gohli, D. Hořák, L. E. Johannessen, A. Johnsen, J. Kreisinger, P. Z. Marki, U. Ottosson, M. Rowe, O. Sedlácek and J. T. Lifjeld. 2020. Sperm length variation among Afrotropical songbirds reflects phylogeny rather than adaptations to the tropical environment. Zoology 140: 125770.		Fusco, G., and A. Minelli A. 2019. The biology of reproduction. Cambridge University Press.
Eurillas_virens	Chordata	Aves	Passeriformes	Pycnonotidae	Eurillas	virens	1	14.6865	79.379	10.748	104.814	Omotoriogun et al. 2020	Fusco and Minelli 2019				Omotoriogun, T. C., T. Albrecht, J. Gohli, D. Hořák, L. E. Johannessen, A. Johnsen, J. Kreisinger, P. Z. Marki, U. Ottosson, M. Rowe, O. Sedlácek and J. T. Lifjeld. 2020. Sperm length variation among Afrotropical songbirds reflects phylogeny rather than adaptations to the tropical environment. Zoology 140: 125770.		Fusco, G., and A. Minelli A. 2019. The biology of reproduction. Cambridge University Press.
Eurillas_latirostris	Chordata	Aves	Passeriformes	Pycnonotidae	Eurillas	latirostris	1	14.4313	85.7986	9.61377	109.844	Omotoriogun et al. 2020	Fusco and Minelli 2019				Omotoriogun, T. C., T. Albrecht, J. Gohli, D. Hořák, L. E. Johannessen, A. Johnsen, J. Kreisinger, P. Z. Marki, U. Ottosson, M. Rowe, O. Sedlácek and J. T. Lifjeld. 2020. Sperm length variation among Afrotropical songbirds reflects phylogeny rather than adaptations to the tropical environment. Zoology 140: 125770.		Fusco, G., and A. Minelli A. 2019. The biology of reproduction. Cambridge University Press.
Criniger_barbatus	Chordata	Aves	Passeriformes	Pycnonotidae	Criniger	barbatus	1	14.51	78.59	9.12	102.22	Omotoriogun et al. 2016a	Fusco and Minelli 2019		Y		Omotoriogun, T. C., T. Albrecht, D. Hořák, T. Laskemoen, U. Ottosson, M. Rowe, O. Sedláček, and J. T. Lifjeld. 2016 a. Sperm size evolution in African greenbuls (Passeriformes: Pycnonotidae). Biological Journal of the Linnean Society 117(2): 337–349.		Fusco, G., and A. Minelli A. 2019. The biology of reproduction. Cambridge University Press.
Criniger_chloronotus	Chordata	Aves	Passeriformes	Pycnonotidae	Criniger	chloronotus	1	15.5455	51.3469	19.6377	86.5301	Omotoriogun et al. 2020	Fusco and Minelli 2019				Omotoriogun, T. C., T. Albrecht, J. Gohli, D. Hořák, L. E. Johannessen, A. Johnsen, J. Kreisinger, P. Z. Marki, U. Ottosson, M. Rowe, O. Sedlácek and J. T. Lifjeld. 2020. Sperm length variation among Afrotropical songbirds reflects phylogeny rather than adaptations to the tropical environment. Zoology 140: 125770.		Fusco, G., and A. Minelli A. 2019. The biology of reproduction. Cambridge University Press.
Criniger_calurus	Chordata	Aves	Passeriformes	Pycnonotidae	Criniger	calurus	1	14.2123	36.753	19.423	70.388	Omotoriogun et al. 2020	Fusco and Minelli 2019				Omotoriogun, T. C., T. Albrecht, J. Gohli, D. Hořák, L. E. Johannessen, A. Johnsen, J. Kreisinger, P. Z. Marki, U. Ottosson, M. Rowe, O. Sedlácek and J. T. Lifjeld. 2020. Sperm length variation among Afrotropical songbirds reflects phylogeny rather than adaptations to the tropical environment. Zoology 140: 125770.		Fusco, G., and A. Minelli A. 2019. The biology of reproduction. Cambridge University Press.
Bleda_canicapillus	Chordata	Aves	Passeriformes	Pycnonotidae	Bleda	canicapillus	1	14.3536	62.4003	9.41572	86.1696	Omotoriogun et al. 2020	Fusco and Minelli 2019				Omotoriogun, T. C., T. Albrecht, J. Gohli, D. Hořák, L. E. Johannessen, A. Johnsen, J. Kreisinger, P. Z. Marki, U. Ottosson, M. Rowe, O. Sedlácek and J. T. Lifjeld. 2020. Sperm length variation among Afrotropical songbirds reflects phylogeny rather than adaptations to the tropical environment. Zoology 140: 125770.		Fusco, G., and A. Minelli A. 2019. The biology of reproduction. Cambridge University Press.
Bleda_notatus	Chordata	Aves	Passeriformes	Pycnonotidae	Bleda	notatus	1	14.7185	65.7767	9.79917	90.2945	Omotoriogun et al. 2020	Fusco and Minelli 2019				Omotoriogun, T. C., T. Albrecht, J. Gohli, D. Hořák, L. E. Johannessen, A. Johnsen, J. Kreisinger, P. Z. Marki, U. Ottosson, M. Rowe, O. Sedlácek and J. T. Lifjeld. 2020. Sperm length variation among Afrotropical songbirds reflects phylogeny rather than adaptations to the tropical environment. Zoology 140: 125770.		Fusco, G., and A. Minelli A. 2019. The biology of reproduction. Cambridge University Press.
Bleda_syndactylus	Chordata	Aves	Passeriformes	Pycnonotidae	Bleda	syndactylus	1	14.8353	58.6145	10.6415	84.0917	Omotoriogun et al. 2020	Fusco and Minelli 2019				Omotoriogun, T. C., T. Albrecht, J. Gohli, D. Hořák, L. E. Johannessen, A. Johnsen, J. Kreisinger, P. Z. Marki, U. Ottosson, M. Rowe, O. Sedlácek and J. T. Lifjeld. 2020. Sperm length variation among Afrotropical songbirds reflects phylogeny rather than adaptations to the tropical environment. Zoology 140: 125770.		Fusco, G., and A. Minelli A. 2019. The biology of reproduction. Cambridge University Press.
Phyllastrephus_xavieri	Chordata	Aves	Passeriformes	Pycnonotidae	Phyllastrephus	xavieri	1	11.82	66.63	9.64	88.09	Omotoriogun et al. 2016a	Fusco and Minelli 2019		Y		Omotoriogun, T. C., T. Albrecht, D. Hořák, T. Laskemoen, U. Ottosson, M. Rowe, O. Sedláček, and J. T. Lifjeld. 2016 a. Sperm size evolution in African greenbuls (Passeriformes: Pycnonotidae). Biological Journal of the Linnean Society 117(2): 337–349.		Fusco, G., and A. Minelli A. 2019. The biology of reproduction. Cambridge University Press.
Phyllastrephus_albigularis	Chordata	Aves	Passeriformes	Pycnonotidae	Phyllastrephus	albigularis	1	11.8554	63.3847	9.62834	84.8684	Omotoriogun et al. 2020	Fusco and Minelli 2019				Omotoriogun, T. C., T. Albrecht, J. Gohli, D. Hořák, L. E. Johannessen, A. Johnsen, J. Kreisinger, P. Z. Marki, U. Ottosson, M. Rowe, O. Sedlácek and J. T. Lifjeld. 2020. Sperm length variation among Afrotropical songbirds reflects phylogeny rather than adaptations to the tropical environment. Zoology 140: 125770.		Fusco, G., and A. Minelli A. 2019. The biology of reproduction. Cambridge University Press.
Phyllastrephus_icterinus	Chordata	Aves	Passeriformes	Pycnonotidae	Phyllastrephus	icterinus	1	12.0863	65.9587	10.1887	88.2337	Omotoriogun et al. 2020	Fusco and Minelli 2019				Omotoriogun, T. C., T. Albrecht, J. Gohli, D. Hořák, L. E. Johannessen, A. Johnsen, J. Kreisinger, P. Z. Marki, U. Ottosson, M. Rowe, O. Sedlácek and J. T. Lifjeld. 2020. Sperm length variation among Afrotropical songbirds reflects phylogeny rather than adaptations to the tropical environment. Zoology 140: 125770.		Fusco, G., and A. Minelli A. 2019. The biology of reproduction. Cambridge University Press.
Phyllastrephus_poensis	Chordata	Aves	Passeriformes	Pycnonotidae	Phyllastrephus	poensis	1	12.4933	58.2806	9.06168	79.8356	Omotoriogun et al. 2020	Fusco and Minelli 2019				Omotoriogun, T. C., T. Albrecht, J. Gohli, D. Hořák, L. E. Johannessen, A. Johnsen, J. Kreisinger, P. Z. Marki, U. Ottosson, M. Rowe, O. Sedlácek and J. T. Lifjeld. 2020. Sperm length variation among Afrotropical songbirds reflects phylogeny rather than adaptations to the tropical environment. Zoology 140: 125770.		Fusco, G., and A. Minelli A. 2019. The biology of reproduction. Cambridge University Press.
Phyllastrephus_poliocephalus	Chordata	Aves	Passeriformes	Pycnonotidae	Phyllastrephus	poliocephalus	1	12.41	60.64	7.98	81.03	Omotoriogun et al. 2016a	Fusco and Minelli 2019		Y		Omotoriogun, T. C., T. Albrecht, D. Hořák, T. Laskemoen, U. Ottosson, M. Rowe, O. Sedláček, and J. T. Lifjeld. 2016 a. Sperm size evolution in African greenbuls (Passeriformes: Pycnonotidae). Biological Journal of the Linnean Society 117(2): 337–349.		Fusco, G., and A. Minelli A. 2019. The biology of reproduction. Cambridge University Press.
Phyllastrephus_baumanni	Chordata	Aves	Passeriformes	Pycnonotidae	Phyllastrephus	baumanni	1	11.0805	51.2215	7.4115	69.7135	Omotoriogun et al. 2020	Fusco and Minelli 2019				Omotoriogun, T. C., T. Albrecht, J. Gohli, D. Hořák, L. E. Johannessen, A. Johnsen, J. Kreisinger, P. Z. Marki, U. Ottosson, M. Rowe, O. Sedlácek and J. T. Lifjeld. 2020. Sperm length variation among Afrotropical songbirds reflects phylogeny rather than adaptations to the tropical environment. Zoology 140: 125770.		Fusco, G., and A. Minelli A. 2019. The biology of reproduction. Cambridge University Press.
Andropadus_montanus	Chordata	Aves	Passeriformes	Pycnonotidae	Arizelocichla	montana	1	13.73	61.79	11.03	86.55	Omotoriogun et al. 2016a	Fusco and Minelli 2019		Y		Omotoriogun, T. C., T. Albrecht, D. Hořák, T. Laskemoen, U. Ottosson, M. Rowe, O. Sedláček, and J. T. Lifjeld. 2016 a. Sperm size evolution in African greenbuls (Passeriformes: Pycnonotidae). Biological Journal of the Linnean Society 117(2): 337–349.		Fusco, G., and A. Minelli A. 2019. The biology of reproduction. Cambridge University Press.
Arizelocichla_tephrolaema	Chordata	Aves	Passeriformes	Pycnonotidae	Arizelocichla	tephrolaema	1	13.5565	45.7057	11.1765	70.4387	Omotoriogun et al. 2020	Fusco and Minelli 2019				Omotoriogun, T. C., T. Albrecht, J. Gohli, D. Hořák, L. E. Johannessen, A. Johnsen, J. Kreisinger, P. Z. Marki, U. Ottosson, M. Rowe, O. Sedlácek and J. T. Lifjeld. 2020. Sperm length variation among Afrotropical songbirds reflects phylogeny rather than adaptations to the tropical environment. Zoology 140: 125770.		Fusco, G., and A. Minelli A. 2019. The biology of reproduction. Cambridge University Press.
Pycnonotus_barbatus	Chordata	Aves	Passeriformes	Pycnonotidae	Pycnonotus	barbatus	1	13.47	59.82	10.39	83.68	Omotoriogun et al. 2016a	Fusco and Minelli 2019		Y		Omotoriogun, T. C., T. Albrecht, D. Hořák, T. Laskemoen, U. Ottosson, M. Rowe, O. Sedláček, and J. T. Lifjeld. 2016 a. Sperm size evolution in African greenbuls (Passeriformes: Pycnonotidae). Biological Journal of the Linnean Society 117(2): 337–349.		Fusco, G., and A. Minelli A. 2019. The biology of reproduction. Cambridge University Press.
Sylvia_curruca	Chordata	Aves	Passeriformes	Sylviidae	Sylvia	curruca	1	12.0806	66.1083	8.9745	87.1634	Omotoriogun et al. 2020	Fusco and Minelli 2019				Omotoriogun, T. C., T. Albrecht, J. Gohli, D. Hořák, L. E. Johannessen, A. Johnsen, J. Kreisinger, P. Z. Marki, U. Ottosson, M. Rowe, O. Sedlácek and J. T. Lifjeld. 2020. Sperm length variation among Afrotropical songbirds reflects phylogeny rather than adaptations to the tropical environment. Zoology 140: 125770.		Fusco, G., and A. Minelli A. 2019. The biology of reproduction. Cambridge University Press.
Sylvia_nisoria	Chordata	Aves	Passeriformes	Sylviidae	Sylvia	nisoria	1	15.0136	63.546	10.7046	89.2642	Omotoriogun et al. 2020	Fusco and Minelli 2019				Omotoriogun, T. C., T. Albrecht, J. Gohli, D. Hořák, L. E. Johannessen, A. Johnsen, J. Kreisinger, P. Z. Marki, U. Ottosson, M. Rowe, O. Sedlácek and J. T. Lifjeld. 2020. Sperm length variation among Afrotropical songbirds reflects phylogeny rather than adaptations to the tropical environment. Zoology 140: 125770.		Fusco, G., and A. Minelli A. 2019. The biology of reproduction. Cambridge University Press.
Sylvia_communis	Chordata	Aves	Passeriformes	Sylviidae	Sylvia	communis	1	14.1327	59.3028	10.1202	83.5557	Omotoriogun et al. 2020	Fusco and Minelli 2019				Omotoriogun, T. C., T. Albrecht, J. Gohli, D. Hořák, L. E. Johannessen, A. Johnsen, J. Kreisinger, P. Z. Marki, U. Ottosson, M. Rowe, O. Sedlácek and J. T. Lifjeld. 2020. Sperm length variation among Afrotropical songbirds reflects phylogeny rather than adaptations to the tropical environment. Zoology 140: 125770.		Fusco, G., and A. Minelli A. 2019. The biology of reproduction. Cambridge University Press.
Sylvia_atricapilla	Chordata	Aves	Passeriformes	Sylviidae	Sylvia	atricapilla	1	12.4328	53.2302	9.85546	75.5185	Omotoriogun et al. 2020	Fusco and Minelli 2019				Omotoriogun, T. C., T. Albrecht, J. Gohli, D. Hořák, L. E. Johannessen, A. Johnsen, J. Kreisinger, P. Z. Marki, U. Ottosson, M. Rowe, O. Sedlácek and J. T. Lifjeld. 2020. Sperm length variation among Afrotropical songbirds reflects phylogeny rather than adaptations to the tropical environment. Zoology 140: 125770.		Fusco, G., and A. Minelli A. 2019. The biology of reproduction. Cambridge University Press.
Sylvia_borin	Chordata	Aves	Passeriformes	Sylviidae	Sylvia	borin	1	14.2302	51.3675	10.0343	75.6319	Omotoriogun et al. 2020	Fusco and Minelli 2019				Omotoriogun, T. C., T. Albrecht, J. Gohli, D. Hořák, L. E. Johannessen, A. Johnsen, J. Kreisinger, P. Z. Marki, U. Ottosson, M. Rowe, O. Sedlácek and J. T. Lifjeld. 2020. Sperm length variation among Afrotropical songbirds reflects phylogeny rather than adaptations to the tropical environment. Zoology 140: 125770.		Fusco, G., and A. Minelli A. 2019. The biology of reproduction. Cambridge University Press.
Phylloscopus_canariensis	Chordata	Aves	Passeriformes	Phylloscopidae	Phylloscopus	canariensis	1	16.62	87.17	10.8183	114.6	Supriya et al. 2016	Fusco and Minelli 2019		Y		Supriya, K., M. Rowe, T. Laskemoen, D. Mohan, T. D. Price, and J. T. Lifjeld. 2016. Early diversification of sperm size in the evolutionary history of the old world leaf warblers (Phylloscopidae). Journal of Evolutionary Biology 29(4): 777–789.		Fusco, G., and A. Minelli A. 2019. The biology of reproduction. Cambridge University Press.
Phylloscopus_sindianus	Chordata	Aves	Passeriformes	Phylloscopidae	Phylloscopus	sindianus	1	16.6842	85.9037	11.6978	114.286	Omotoriogun et al. 2020	Fusco and Minelli 2019				Omotoriogun, T. C., T. Albrecht, J. Gohli, D. Hořák, L. E. Johannessen, A. Johnsen, J. Kreisinger, P. Z. Marki, U. Ottosson, M. Rowe, O. Sedlácek and J. T. Lifjeld. 2020. Sperm length variation among Afrotropical songbirds reflects phylogeny rather than adaptations to the tropical environment. Zoology 140: 125770.		Fusco, G., and A. Minelli A. 2019. The biology of reproduction. Cambridge University Press.
Phylloscopus_collybita	Chordata	Aves	Passeriformes	Phylloscopidae	Phylloscopus	collybita	1	17.1978	88.2682	10.7556	116.222	Omotoriogun et al. 2020	Fusco and Minelli 2019				Omotoriogun, T. C., T. Albrecht, J. Gohli, D. Hořák, L. E. Johannessen, A. Johnsen, J. Kreisinger, P. Z. Marki, U. Ottosson, M. Rowe, O. Sedlácek and J. T. Lifjeld. 2020. Sperm length variation among Afrotropical songbirds reflects phylogeny rather than adaptations to the tropical environment. Zoology 140: 125770.		Fusco, G., and A. Minelli A. 2019. The biology of reproduction. Cambridge University Press.
Phylloscopus_ibericus	Chordata	Aves	Passeriformes	Phylloscopidae	Phylloscopus	ibericus	1	16.98	87.92	9.15433	114.06	Supriya et al. 2016	Fusco and Minelli 2019		Y		Supriya, K., M. Rowe, T. Laskemoen, D. Mohan, T. D. Price, and J. T. Lifjeld. 2016. Early diversification of sperm size in the evolutionary history of the old world leaf warblers (Phylloscopidae). Journal of Evolutionary Biology 29(4): 777–789.		Fusco, G., and A. Minelli A. 2019. The biology of reproduction. Cambridge University Press.
Phylloscopus_trochilus	Chordata	Aves	Passeriformes	Phylloscopidae	Phylloscopus	trochilus	1	14.8551	68.5963	9.94186	93.3932	Omotoriogun et al. 2020	Fusco and Minelli 2019				Omotoriogun, T. C., T. Albrecht, J. Gohli, D. Hořák, L. E. Johannessen, A. Johnsen, J. Kreisinger, P. Z. Marki, U. Ottosson, M. Rowe, O. Sedlácek and J. T. Lifjeld. 2020. Sperm length variation among Afrotropical songbirds reflects phylogeny rather than adaptations to the tropical environment. Zoology 140: 125770.		Fusco, G., and A. Minelli A. 2019. The biology of reproduction. Cambridge University Press.
Phylloscopus_tytleri	Chordata	Aves	Passeriformes	Phylloscopidae	Phylloscopus	tytleri	1	11.92	54.78	15.832	82.54	Supriya et al. 2016	Fusco and Minelli 2019		Y		Supriya, K., M. Rowe, T. Laskemoen, D. Mohan, T. D. Price, and J. T. Lifjeld. 2016. Early diversification of sperm size in the evolutionary history of the old world leaf warblers (Phylloscopidae). Journal of Evolutionary Biology 29(4): 777–789.		Fusco, G., and A. Minelli A. 2019. The biology of reproduction. Cambridge University Press.
Phylloscopus_affinis	Chordata	Aves	Passeriformes	Phylloscopidae	Phylloscopus	affinis	1	12.13	69.69	9.432	91.26	Supriya et al. 2016	Fusco and Minelli 2019		Y		Supriya, K., M. Rowe, T. Laskemoen, D. Mohan, T. D. Price, and J. T. Lifjeld. 2016. Early diversification of sperm size in the evolutionary history of the old world leaf warblers (Phylloscopidae). Journal of Evolutionary Biology 29(4): 777–789.		Fusco, G., and A. Minelli A. 2019. The biology of reproduction. Cambridge University Press.
Abrornis_chloronotus_simlaensis	Chordata	Aves	Passeriformes	Phylloscopidae	Phylloscopus	chloronotus	1	13.7	73.41	12.9416	100.05	Supriya et al. 2016	Fusco and Minelli 2019		Y		Supriya, K., M. Rowe, T. Laskemoen, D. Mohan, T. D. Price, and J. T. Lifjeld. 2016. Early diversification of sperm size in the evolutionary history of the old world leaf warblers (Phylloscopidae). Journal of Evolutionary Biology 29(4): 777–789.		Fusco, G., and A. Minelli A. 2019. The biology of reproduction. Cambridge University Press.
Abrornis_humei_humei	Chordata	Aves	Passeriformes	Phylloscopidae	Phylloscopus	humei	1	13.14	51.32	13.6034	78.06	Supriya et al. 2016	Fusco and Minelli 2019		Y		Supriya, K., M. Rowe, T. Laskemoen, D. Mohan, T. D. Price, and J. T. Lifjeld. 2016. Early diversification of sperm size in the evolutionary history of the old world leaf warblers (Phylloscopidae). Journal of Evolutionary Biology 29(4): 777–789.		Fusco, G., and A. Minelli A. 2019. The biology of reproduction. Cambridge University Press.
Phylloscopus_pulcher	Chordata	Aves	Passeriformes	Phylloscopidae	Phylloscopus	pulcher	1	13.27	84.78	10.659	108.71	Supriya et al. 2016	Fusco and Minelli 2019		Y		Supriya, K., M. Rowe, T. Laskemoen, D. Mohan, T. D. Price, and J. T. Lifjeld. 2016. Early diversification of sperm size in the evolutionary history of the old world leaf warblers (Phylloscopidae). Journal of Evolutionary Biology 29(4): 777–789.		Fusco, G., and A. Minelli A. 2019. The biology of reproduction. Cambridge University Press.
Abrornis_maculipennis_maculipennis	Chordata	Aves	Passeriformes	Phylloscopidae	Phylloscopus	maculipennis	1	12.06	57.63	11.0877	80.78	Supriya et al. 2016	Fusco and Minelli 2019		Y		Supriya, K., M. Rowe, T. Laskemoen, D. Mohan, T. D. Price, and J. T. Lifjeld. 2016. Early diversification of sperm size in the evolutionary history of the old world leaf warblers (Phylloscopidae). Journal of Evolutionary Biology 29(4): 777–789.		Fusco, G., and A. Minelli A. 2019. The biology of reproduction. Cambridge University Press.
Phylloscopus_sibilatrix	Chordata	Aves	Passeriformes	Phylloscopidae	Phylloscopus	sibilatrix	1	15.6258	76.7624	13.7859	106.174	Omotoriogun et al. 2020	Fusco and Minelli 2019				Omotoriogun, T. C., T. Albrecht, J. Gohli, D. Hořák, L. E. Johannessen, A. Johnsen, J. Kreisinger, P. Z. Marki, U. Ottosson, M. Rowe, O. Sedlácek and J. T. Lifjeld. 2020. Sperm length variation among Afrotropical songbirds reflects phylogeny rather than adaptations to the tropical environment. Zoology 140: 125770.		Fusco, G., and A. Minelli A. 2019. The biology of reproduction. Cambridge University Press.
Phylloscopus_bonelli	Chordata	Aves	Passeriformes	Phylloscopidae	Phylloscopus	bonelli	1	15.4379	81.0954	11.7228	108.256	Omotoriogun et al. 2020	Fusco and Minelli 2019				Omotoriogun, T. C., T. Albrecht, J. Gohli, D. Hořák, L. E. Johannessen, A. Johnsen, J. Kreisinger, P. Z. Marki, U. Ottosson, M. Rowe, O. Sedlácek and J. T. Lifjeld. 2020. Sperm length variation among Afrotropical songbirds reflects phylogeny rather than adaptations to the tropical environment. Zoology 140: 125770.		Fusco, G., and A. Minelli A. 2019. The biology of reproduction. Cambridge University Press.
Phylloscopus_reguloides	Chordata	Aves	Passeriformes	Phylloscopidae	Phylloscopus	reguloides	1	11.46	90.49	9.296	111.24	Supriya et al. 2016	Fusco and Minelli 2019		Y		Supriya, K., M. Rowe, T. Laskemoen, D. Mohan, T. D. Price, and J. T. Lifjeld. 2016. Early diversification of sperm size in the evolutionary history of the old world leaf warblers (Phylloscopidae). Journal of Evolutionary Biology 29(4): 777–789.		Fusco, G., and A. Minelli A. 2019. The biology of reproduction. Cambridge University Press.
Phylloscopus_occipitalis	Chordata	Aves	Passeriformes	Phylloscopidae	Phylloscopus	occipitalis	1	10.96	95.11	9.1229	115.2	Supriya et al. 2016	Fusco and Minelli 2019		Y		Supriya, K., M. Rowe, T. Laskemoen, D. Mohan, T. D. Price, and J. T. Lifjeld. 2016. Early diversification of sperm size in the evolutionary history of the old world leaf warblers (Phylloscopidae). Journal of Evolutionary Biology 29(4): 777–789.		Fusco, G., and A. Minelli A. 2019. The biology of reproduction. Cambridge University Press.
Seicercus_xanthoschistos	Chordata	Aves	Passeriformes	Phylloscopidae	Phylloscopus	xanthoschistos	1	11.6	96.1	7.79086	115.48	Supriya et al. 2016	Fusco and Minelli 2019		Y		Supriya, K., M. Rowe, T. Laskemoen, D. Mohan, T. D. Price, and J. T. Lifjeld. 2016. Early diversification of sperm size in the evolutionary history of the old world leaf warblers (Phylloscopidae). Journal of Evolutionary Biology 29(4): 777–789.		Fusco, G., and A. Minelli A. 2019. The biology of reproduction. Cambridge University Press.
Seicercus_borealis_borealis	Chordata	Aves	Passeriformes	Phylloscopidae	Phylloscopus	borealis	1	12.42	163.41	7.49975	183.33	Supriya et al. 2016	Fusco and Minelli 2019		Y		Supriya, K., M. Rowe, T. Laskemoen, D. Mohan, T. D. Price, and J. T. Lifjeld. 2016. Early diversification of sperm size in the evolutionary history of the old world leaf warblers (Phylloscopidae). Journal of Evolutionary Biology 29(4): 777–789.		Fusco, G., and A. Minelli A. 2019. The biology of reproduction. Cambridge University Press.
Phylloscopus_trochiloides	Chordata	Aves	Passeriformes	Phylloscopidae	Phylloscopus	trochiloides	1	12.25	143.68	9.567	165.5	Supriya et al. 2016	Fusco and Minelli 2019		Y		Supriya, K., M. Rowe, T. Laskemoen, D. Mohan, T. D. Price, and J. T. Lifjeld. 2016. Early diversification of sperm size in the evolutionary history of the old world leaf warblers (Phylloscopidae). Journal of Evolutionary Biology 29(4): 777–789.		Fusco, G., and A. Minelli A. 2019. The biology of reproduction. Cambridge University Press.
Seicercus_affinis	Chordata	Aves	Passeriformes	Phylloscopidae	Seicercus	affinis	1	11.43	137.62	10.198	159.25	Supriya et al. 2016	Fusco and Minelli 2019		Y		Supriya, K., M. Rowe, T. Laskemoen, D. Mohan, T. D. Price, and J. T. Lifjeld. 2016. Early diversification of sperm size in the evolutionary history of the old world leaf warblers (Phylloscopidae). Journal of Evolutionary Biology 29(4): 777–789.		Fusco, G., and A. Minelli A. 2019. The biology of reproduction. Cambridge University Press.
Seicercus_burkii	Chordata	Aves	Passeriformes	Phylloscopidae	Seicercus	burkii	1	11.59	135.44	15.417	162.45	Supriya et al. 2016	Fusco and Minelli 2019		Y		Supriya, K., M. Rowe, T. Laskemoen, D. Mohan, T. D. Price, and J. T. Lifjeld. 2016. Early diversification of sperm size in the evolutionary history of the old world leaf warblers (Phylloscopidae). Journal of Evolutionary Biology 29(4): 777–789.		Fusco, G., and A. Minelli A. 2019. The biology of reproduction. Cambridge University Press.
Seicercus_whistleri	Chordata	Aves	Passeriformes	Phylloscopidae	Seicercus	whistleri	1	11.24	164.92	7.156	183.31	Supriya et al. 2016	Fusco and Minelli 2019		Y		Supriya, K., M. Rowe, T. Laskemoen, D. Mohan, T. D. Price, and J. T. Lifjeld. 2016. Early diversification of sperm size in the evolutionary history of the old world leaf warblers (Phylloscopidae). Journal of Evolutionary Biology 29(4): 777–789.		Fusco, G., and A. Minelli A. 2019. The biology of reproduction. Cambridge University Press.
Aegithalos_caudatus	Chordata	Aves	Passeriformes	Aegithalidae	Aegithalos	caudatus	1	11.4923	45.026	14.0226	70.5409	Omotoriogun et al. 2020	Fusco and Minelli 2019				Omotoriogun, T. C., T. Albrecht, J. Gohli, D. Hořák, L. E. Johannessen, A. Johnsen, J. Kreisinger, P. Z. Marki, U. Ottosson, M. Rowe, O. Sedlácek and J. T. Lifjeld. 2020. Sperm length variation among Afrotropical songbirds reflects phylogeny rather than adaptations to the tropical environment. Zoology 140: 125770.		Fusco, G., and A. Minelli A. 2019. The biology of reproduction. Cambridge University Press.
Tachycineta_bicolor	Chordata	Aves	Passeriformes	Hirundinidae	Tachycineta	bicolor	1	16.843	210.047	10.2974	237.188	Omotoriogun et al. 2020	Fusco and Minelli 2019				Omotoriogun, T. C., T. Albrecht, J. Gohli, D. Hořák, L. E. Johannessen, A. Johnsen, J. Kreisinger, P. Z. Marki, U. Ottosson, M. Rowe, O. Sedlácek and J. T. Lifjeld. 2020. Sperm length variation among Afrotropical songbirds reflects phylogeny rather than adaptations to the tropical environment. Zoology 140: 125770.		Fusco, G., and A. Minelli A. 2019. The biology of reproduction. Cambridge University Press.
Riparia_riparia	Chordata	Aves	Passeriformes	Hirundinidae	Riparia	riparia	1	14.2537	95.9006	12.3325	122.486	Omotoriogun et al. 2020	Fusco and Minelli 2019				Omotoriogun, T. C., T. Albrecht, J. Gohli, D. Hořák, L. E. Johannessen, A. Johnsen, J. Kreisinger, P. Z. Marki, U. Ottosson, M. Rowe, O. Sedlácek and J. T. Lifjeld. 2020. Sperm length variation among Afrotropical songbirds reflects phylogeny rather than adaptations to the tropical environment. Zoology 140: 125770.		Fusco, G., and A. Minelli A. 2019. The biology of reproduction. Cambridge University Press.
Petrochelidon_pyrrhonota	Chordata	Aves	Passeriformes	Hirundinidae	Petrochelidon	pyrrhonota	1	12.9638	45.8724	20.695	79.5312	Omotoriogun et al. 2020	Fusco and Minelli 2019				Omotoriogun, T. C., T. Albrecht, J. Gohli, D. Hořák, L. E. Johannessen, A. Johnsen, J. Kreisinger, P. Z. Marki, U. Ottosson, M. Rowe, O. Sedlácek and J. T. Lifjeld. 2020. Sperm length variation among Afrotropical songbirds reflects phylogeny rather than adaptations to the tropical environment. Zoology 140: 125770.		Fusco, G., and A. Minelli A. 2019. The biology of reproduction. Cambridge University Press.
Delichon_urbicum	Chordata	Aves	Passeriformes	Hirundinidae	Delichon	urbicum	1	12.9143	67.1941	17.4334	97.5418	Omotoriogun et al. 2020	Fusco and Minelli 2019				Omotoriogun, T. C., T. Albrecht, J. Gohli, D. Hořák, L. E. Johannessen, A. Johnsen, J. Kreisinger, P. Z. Marki, U. Ottosson, M. Rowe, O. Sedlácek and J. T. Lifjeld. 2020. Sperm length variation among Afrotropical songbirds reflects phylogeny rather than adaptations to the tropical environment. Zoology 140: 125770.		Fusco, G., and A. Minelli A. 2019. The biology of reproduction. Cambridge University Press.
Hirundo_rustica	Chordata	Aves	Passeriformes	Hirundinidae	Hirundo	rustica	1	13.2287	61.5621	15.7731	90.5638	Omotoriogun et al. 2020	Fusco and Minelli 2019				Omotoriogun, T. C., T. Albrecht, J. Gohli, D. Hořák, L. E. Johannessen, A. Johnsen, J. Kreisinger, P. Z. Marki, U. Ottosson, M. Rowe, O. Sedlácek and J. T. Lifjeld. 2020. Sperm length variation among Afrotropical songbirds reflects phylogeny rather than adaptations to the tropical environment. Zoology 140: 125770.		Fusco, G., and A. Minelli A. 2019. The biology of reproduction. Cambridge University Press.
Acrocephalus_schoenobaenus	Chordata	Aves	Passeriformes	Acrocephalidae	Acrocephalus	schoenobaenus	1	11.8264	60.2327	21.7552	93.8143	Omotoriogun et al. 2020	Fusco and Minelli 2019				Omotoriogun, T. C., T. Albrecht, J. Gohli, D. Hořák, L. E. Johannessen, A. Johnsen, J. Kreisinger, P. Z. Marki, U. Ottosson, M. Rowe, O. Sedlácek and J. T. Lifjeld. 2020. Sperm length variation among Afrotropical songbirds reflects phylogeny rather than adaptations to the tropical environment. Zoology 140: 125770.		Fusco, G., and A. Minelli A. 2019. The biology of reproduction. Cambridge University Press.
Acrocephalus_arundinaceus	Chordata	Aves	Passeriformes	Acrocephalidae	Acrocephalus	arundinaceus	1	12.7576	64.1165	20.4724	97.3466	Omotoriogun et al. 2020	Fusco and Minelli 2019				Omotoriogun, T. C., T. Albrecht, J. Gohli, D. Hořák, L. E. Johannessen, A. Johnsen, J. Kreisinger, P. Z. Marki, U. Ottosson, M. Rowe, O. Sedlácek and J. T. Lifjeld. 2020. Sperm length variation among Afrotropical songbirds reflects phylogeny rather than adaptations to the tropical environment. Zoology 140: 125770.		Fusco, G., and A. Minelli A. 2019. The biology of reproduction. Cambridge University Press.
Acrocephalus_scirpaceus	Chordata	Aves	Passeriformes	Acrocephalidae	Acrocephalus	scirpaceus	1	12.1179	78.3578	17.3849	107.861	Omotoriogun et al. 2020	Fusco and Minelli 2019				Omotoriogun, T. C., T. Albrecht, J. Gohli, D. Hořák, L. E. Johannessen, A. Johnsen, J. Kreisinger, P. Z. Marki, U. Ottosson, M. Rowe, O. Sedlácek and J. T. Lifjeld. 2020. Sperm length variation among Afrotropical songbirds reflects phylogeny rather than adaptations to the tropical environment. Zoology 140: 125770.		Fusco, G., and A. Minelli A. 2019. The biology of reproduction. Cambridge University Press.
Acrocephalus_palustris	Chordata	Aves	Passeriformes	Acrocephalidae	Acrocephalus	palustris	1	12.0765	77.3334	16.7553	106.165	Omotoriogun et al. 2020	Fusco and Minelli 2019				Omotoriogun, T. C., T. Albrecht, J. Gohli, D. Hořák, L. E. Johannessen, A. Johnsen, J. Kreisinger, P. Z. Marki, U. Ottosson, M. Rowe, O. Sedlácek and J. T. Lifjeld. 2020. Sperm length variation among Afrotropical songbirds reflects phylogeny rather than adaptations to the tropical environment. Zoology 140: 125770.		Fusco, G., and A. Minelli A. 2019. The biology of reproduction. Cambridge University Press.
Hippolais_icterina	Chordata	Aves	Passeriformes	Acrocephalidae	Hippolais	icterina	1	11.4948	50.8298	16.3468	78.6715	Omotoriogun et al. 2020	Fusco and Minelli 2019				Omotoriogun, T. C., T. Albrecht, J. Gohli, D. Hořák, L. E. Johannessen, A. Johnsen, J. Kreisinger, P. Z. Marki, U. Ottosson, M. Rowe, O. Sedlácek and J. T. Lifjeld. 2020. Sperm length variation among Afrotropical songbirds reflects phylogeny rather than adaptations to the tropical environment. Zoology 140: 125770.		Fusco, G., and A. Minelli A. 2019. The biology of reproduction. Cambridge University Press.
Locustella_fluviatilis	Chordata	Aves	Passeriformes	Locustellidae	Locustella	fluviatilis	1	10.1645	6.3235	33.4397	49.9278	Omotoriogun et al. 2020	Fusco and Minelli 2019				Omotoriogun, T. C., T. Albrecht, J. Gohli, D. Hořák, L. E. Johannessen, A. Johnsen, J. Kreisinger, P. Z. Marki, U. Ottosson, M. Rowe, O. Sedlácek and J. T. Lifjeld. 2020. Sperm length variation among Afrotropical songbirds reflects phylogeny rather than adaptations to the tropical environment. Zoology 140: 125770.		Fusco, G., and A. Minelli A. 2019. The biology of reproduction. Cambridge University Press.
Locustella_naevia	Chordata	Aves	Passeriformes	Locustellidae	Locustella	naevia	1	12.2912	21.0534	22.942	56.2866	Omotoriogun et al. 2020	Fusco and Minelli 2019				Omotoriogun, T. C., T. Albrecht, J. Gohli, D. Hořák, L. E. Johannessen, A. Johnsen, J. Kreisinger, P. Z. Marki, U. Ottosson, M. Rowe, O. Sedlácek and J. T. Lifjeld. 2020. Sperm length variation among Afrotropical songbirds reflects phylogeny rather than adaptations to the tropical environment. Zoology 140: 125770.		Fusco, G., and A. Minelli A. 2019. The biology of reproduction. Cambridge University Press.
Panurus_biarmicus	Chordata	Aves	Passeriformes	Panuridae	Panurus	biarmicus	1	13.1115	24.3679	25.1679	62.6472	Omotoriogun et al. 2020	Fusco and Minelli 2019				Omotoriogun, T. C., T. Albrecht, J. Gohli, D. Hořák, L. E. Johannessen, A. Johnsen, J. Kreisinger, P. Z. Marki, U. Ottosson, M. Rowe, O. Sedlácek and J. T. Lifjeld. 2020. Sperm length variation among Afrotropical songbirds reflects phylogeny rather than adaptations to the tropical environment. Zoology 140: 125770.		Fusco, G., and A. Minelli A. 2019. The biology of reproduction. Cambridge University Press.
Poecile_atricapillus	Chordata	Aves	Passeriformes	Paridae	Poecile	atricapillus	1	12.4741	47.0145	24.489	83.9777	Omotoriogun et al. 2020	Fusco and Minelli 2019				Omotoriogun, T. C., T. Albrecht, J. Gohli, D. Hořák, L. E. Johannessen, A. Johnsen, J. Kreisinger, P. Z. Marki, U. Ottosson, M. Rowe, O. Sedlácek and J. T. Lifjeld. 2020. Sperm length variation among Afrotropical songbirds reflects phylogeny rather than adaptations to the tropical environment. Zoology 140: 125770.		Fusco, G., and A. Minelli A. 2019. The biology of reproduction. Cambridge University Press.
Poecile_montanus	Chordata	Aves	Passeriformes	Paridae	Poecile	montanus	1	14.2773	52.5541	24.1549	90.9862	Omotoriogun et al. 2020	Fusco and Minelli 2019				Omotoriogun, T. C., T. Albrecht, J. Gohli, D. Hořák, L. E. Johannessen, A. Johnsen, J. Kreisinger, P. Z. Marki, U. Ottosson, M. Rowe, O. Sedlácek and J. T. Lifjeld. 2020. Sperm length variation among Afrotropical songbirds reflects phylogeny rather than adaptations to the tropical environment. Zoology 140: 125770.		Fusco, G., and A. Minelli A. 2019. The biology of reproduction. Cambridge University Press.
Periparus_ater	Chordata	Aves	Passeriformes	Paridae	Periparus	ater	1	14.5296	55.2468	24.0606	93.837	Omotoriogun et al. 2020	Fusco and Minelli 2019				Omotoriogun, T. C., T. Albrecht, J. Gohli, D. Hořák, L. E. Johannessen, A. Johnsen, J. Kreisinger, P. Z. Marki, U. Ottosson, M. Rowe, O. Sedlácek and J. T. Lifjeld. 2020. Sperm length variation among Afrotropical songbirds reflects phylogeny rather than adaptations to the tropical environment. Zoology 140: 125770.		Fusco, G., and A. Minelli A. 2019. The biology of reproduction. Cambridge University Press.
Cyanistes_caeruleus	Chordata	Aves	Passeriformes	Paridae	Cyanistes	caeruleus	1	14.7412	71.8514	18.4905	105.083	Omotoriogun et al. 2020	Fusco and Minelli 2019				Omotoriogun, T. C., T. Albrecht, J. Gohli, D. Hořák, L. E. Johannessen, A. Johnsen, J. Kreisinger, P. Z. Marki, U. Ottosson, M. Rowe, O. Sedlácek and J. T. Lifjeld. 2020. Sperm length variation among Afrotropical songbirds reflects phylogeny rather than adaptations to the tropical environment. Zoology 140: 125770.		Fusco, G., and A. Minelli A. 2019. The biology of reproduction. Cambridge University Press.
Parus_major	Chordata	Aves	Passeriformes	Paridae	Parus	major	1	14.9001	59.2504	23.8697	98.0201	Omotoriogun et al. 2020	Fusco and Minelli 2019				Omotoriogun, T. C., T. Albrecht, J. Gohli, D. Hořák, L. E. Johannessen, A. Johnsen, J. Kreisinger, P. Z. Marki, U. Ottosson, M. Rowe, O. Sedlácek and J. T. Lifjeld. 2020. Sperm length variation among Afrotropical songbirds reflects phylogeny rather than adaptations to the tropical environment. Zoology 140: 125770.		Fusco, G., and A. Minelli A. 2019. The biology of reproduction. Cambridge University Press.
Garrulus_glandarius	Chordata	Aves	Passeriformes	Corvidae	Garrulus	glandarius	1	11.1135	2.86476	35.1133	49.0915	Omotoriogun et al. 2020	Fusco and Minelli 2019				Omotoriogun, T. C., T. Albrecht, J. Gohli, D. Hořák, L. E. Johannessen, A. Johnsen, J. Kreisinger, P. Z. Marki, U. Ottosson, M. Rowe, O. Sedlácek and J. T. Lifjeld. 2020. Sperm length variation among Afrotropical songbirds reflects phylogeny rather than adaptations to the tropical environment. Zoology 140: 125770.		Fusco, G., and A. Minelli A. 2019. The biology of reproduction. Cambridge University Press.
Lanius_collurio	Chordata	Aves	Passeriformes	Laniidae	Lanius	collurio	1	10.1931	2.55258	31.1761	43.9217	Omotoriogun et al. 2020	Fusco and Minelli 2019				Omotoriogun, T. C., T. Albrecht, J. Gohli, D. Hořák, L. E. Johannessen, A. Johnsen, J. Kreisinger, P. Z. Marki, U. Ottosson, M. Rowe, O. Sedlácek and J. T. Lifjeld. 2020. Sperm length variation among Afrotropical songbirds reflects phylogeny rather than adaptations to the tropical environment. Zoology 140: 125770.		Fusco, G., and A. Minelli A. 2019. The biology of reproduction. Cambridge University Press.
Terpsiphone_viridis	Chordata	Aves	Passeriformes	Monarchidae	Terpsiphone	viridis	1	13.113	12.9353	54.4169	80.4652	Omotoriogun et al. 2020	Fusco and Minelli 2019				Omotoriogun, T. C., T. Albrecht, J. Gohli, D. Hořák, L. E. Johannessen, A. Johnsen, J. Kreisinger, P. Z. Marki, U. Ottosson, M. Rowe, O. Sedlácek and J. T. Lifjeld. 2020. Sperm length variation among Afrotropical songbirds reflects phylogeny rather than adaptations to the tropical environment. Zoology 140: 125770.		Fusco, G., and A. Minelli A. 2019. The biology of reproduction. Cambridge University Press.
Vireo_olivaceus	Chordata	Aves	Passeriformes	Vireonidae	Vireo	olivaceus	1	13.7526	12.2337	54.9083	80.8946	Omotoriogun et al. 2020	Fusco and Minelli 2019				Omotoriogun, T. C., T. Albrecht, J. Gohli, D. Hořák, L. E. Johannessen, A. Johnsen, J. Kreisinger, P. Z. Marki, U. Ottosson, M. Rowe, O. Sedlácek and J. T. Lifjeld. 2020. Sperm length variation among Afrotropical songbirds reflects phylogeny rather than adaptations to the tropical environment. Zoology 140: 125770.		Fusco, G., and A. Minelli A. 2019. The biology of reproduction. Cambridge University Press.
Vireo_gilvus	Chordata	Aves	Passeriformes	Vireonidae	Vireo	gilvus	1	14.7704	9.4892	52.7574	77.017	Omotoriogun et al. 2020	Fusco and Minelli 2019				Omotoriogun, T. C., T. Albrecht, J. Gohli, D. Hořák, L. E. Johannessen, A. Johnsen, J. Kreisinger, P. Z. Marki, U. Ottosson, M. Rowe, O. Sedlácek and J. T. Lifjeld. 2020. Sperm length variation among Afrotropical songbirds reflects phylogeny rather than adaptations to the tropical environment. Zoology 140: 125770.		Fusco, G., and A. Minelli A. 2019. The biology of reproduction. Cambridge University Press.
Malurus_leucopterus	Chordata	Aves	Passeriformes	Maluridae	Malurus	leucopterus	1	18.58	15.42	53.87	87.87	Rowe et al. 2015a	Fusco and Minelli 2019		Y		Rowe, M., T. Albrecht, E. R. A. Cramer, A. Johnsen, T. Laskemoen, J. T. Weir, and J. T. Lifjeld. 2015 a. Postcopulatory sexual selection is associated with accelerated evolution of sperm morphology. Evolution 69(4): 1044-1052.		Fusco, G., and A. Minelli A. 2019. The biology of reproduction. Cambridge University Press.
Malurus_melanocephalus	Chordata	Aves	Passeriformes	Maluridae	Malurus	melanocephalus	1	17.63	14.62	55.33	87.58	Rowe et al. 2015a	Fusco and Minelli 2019		Y		Rowe, M., T. Albrecht, E. R. A. Cramer, A. Johnsen, T. Laskemoen, J. T. Weir, and J. T. Lifjeld. 2015 a. Postcopulatory sexual selection is associated with accelerated evolution of sperm morphology. Evolution 69(4): 1044-1052.		Fusco, G., and A. Minelli A. 2019. The biology of reproduction. Cambridge University Press.
Malurus_splendens	Chordata	Aves	Passeriformes	Maluridae	Malurus	splendens	1	17.66	13.92	53.97	85.54	Rowe et al. 2015a	Fusco and Minelli 2019		Y		Rowe, M., T. Albrecht, E. R. A. Cramer, A. Johnsen, T. Laskemoen, J. T. Weir, and J. T. Lifjeld. 2015 a. Postcopulatory sexual selection is associated with accelerated evolution of sperm morphology. Evolution 69(4): 1044-1052.		Fusco, G., and A. Minelli A. 2019. The biology of reproduction. Cambridge University Press.
Malurus_cyaneus	Chordata	Aves	Passeriformes	Maluridae	Malurus	cyaneus	1	18.58	13.91	54.27	86.76	Rowe et al. 2015a	Fusco and Minelli 2019		Y		Rowe, M., T. Albrecht, E. R. A. Cramer, A. Johnsen, T. Laskemoen, J. T. Weir, and J. T. Lifjeld. 2015 a. Postcopulatory sexual selection is associated with accelerated evolution of sperm morphology. Evolution 69(4): 1044-1052.		Fusco, G., and A. Minelli A. 2019. The biology of reproduction. Cambridge University Press.
Malurus_lamberti	Chordata	Aves	Passeriformes	Maluridae	Malurus	lamberti	1	17.41	12.5	56.86	86.78	Rowe et al. 2015a	Fusco and Minelli 2019		Y		Rowe, M., T. Albrecht, E. R. A. Cramer, A. Johnsen, T. Laskemoen, J. T. Weir, and J. T. Lifjeld. 2015 a. Postcopulatory sexual selection is associated with accelerated evolution of sperm morphology. Evolution 69(4): 1044-1052.		Fusco, G., and A. Minelli A. 2019. The biology of reproduction. Cambridge University Press.
Malurus_amabilis	Chordata	Aves	Passeriformes	Maluridae	Malurus	amabilis	1	17.97	12.48	59.59	90.04	Rowe et al. 2015a	Fusco and Minelli 2019		Y		Rowe, M., T. Albrecht, E. R. A. Cramer, A. Johnsen, T. Laskemoen, J. T. Weir, and J. T. Lifjeld. 2015 a. Postcopulatory sexual selection is associated with accelerated evolution of sperm morphology. Evolution 69(4): 1044-1052.		Fusco, G., and A. Minelli A. 2019. The biology of reproduction. Cambridge University Press.
Malurus_elegans	Chordata	Aves	Passeriformes	Maluridae	Malurus	elegans	1	18.96	12.9	58.76	90.63	Rowe et al. 2015a	Fusco and Minelli 2019		Y		Rowe, M., T. Albrecht, E. R. A. Cramer, A. Johnsen, T. Laskemoen, J. T. Weir, and J. T. Lifjeld. 2015 a. Postcopulatory sexual selection is associated with accelerated evolution of sperm morphology. Evolution 69(4): 1044-1052.		Fusco, G., and A. Minelli A. 2019. The biology of reproduction. Cambridge University Press.
Malurus_coronatus	Chordata	Aves	Passeriformes	Maluridae	Malurus	coronatus	1	16.74	9.09	59.44	85.28	Rowe et al. 2015a	Fusco and Minelli 2019		Y		Rowe, M., T. Albrecht, E. R. A. Cramer, A. Johnsen, T. Laskemoen, J. T. Weir, and J. T. Lifjeld. 2015 a. Postcopulatory sexual selection is associated with accelerated evolution of sperm morphology. Evolution 69(4): 1044-1052.		Fusco, G., and A. Minelli A. 2019. The biology of reproduction. Cambridge University Press.
Stipiturus_malachurus	Chordata	Aves	Passeriformes	Maluridae	Stipiturus	malachurus	1	14.94	8.65	51.85	75.43	Rowe et al. 2015a	Fusco and Minelli 2019		Y		Rowe, M., T. Albrecht, E. R. A. Cramer, A. Johnsen, T. Laskemoen, J. T. Weir, and J. T. Lifjeld. 2015 a. Postcopulatory sexual selection is associated with accelerated evolution of sperm morphology. Evolution 69(4): 1044-1052.		Fusco, G., and A. Minelli A. 2019. The biology of reproduction. Cambridge University Press.
Amytornis_striatus	Chordata	Aves	Passeriformes	Maluridae	Amytornis	striatus	1	15.23	14.66	52.23	82.11	Rowe et al. 2015a	Fusco and Minelli 2019		Y		Rowe, M., T. Albrecht, E. R. A. Cramer, A. Johnsen, T. Laskemoen, J. T. Weir, and J. T. Lifjeld. 2015 a. Postcopulatory sexual selection is associated with accelerated evolution of sperm morphology. Evolution 69(4): 1044-1052.		Fusco, G., and A. Minelli A. 2019. The biology of reproduction. Cambridge University Press.
Empidonax_alnorum	Chordata	Aves	Passeriformes	Tyrannidae	Empidonax	alnorum	1	17.58	2.64	30.22	50.44	Rowe et al. 2015a	Fusco and Minelli 2019		Y		Rowe, M., T. Albrecht, E. R. A. Cramer, A. Johnsen, T. Laskemoen, J. T. Weir, and J. T. Lifjeld. 2015 a. Postcopulatory sexual selection is associated with accelerated evolution of sperm morphology. Evolution 69(4): 1044-1052.		Fusco, G., and A. Minelli A. 2019. The biology of reproduction. Cambridge University Press.
Empidonax_minimus	Chordata	Aves	Passeriformes	Tyrannidae	Empidonax	minimus	1	18.69	2.12	31.05	51.86	Rowe et al. 2015a	Fusco and Minelli 2019		Y		Rowe, M., T. Albrecht, E. R. A. Cramer, A. Johnsen, T. Laskemoen, J. T. Weir, and J. T. Lifjeld. 2015 a. Postcopulatory sexual selection is associated with accelerated evolution of sperm morphology. Evolution 69(4): 1044-1052.		Fusco, G., and A. Minelli A. 2019. The biology of reproduction. Cambridge University Press.
Contopus_virens	Chordata	Aves	Passeriformes	Tyrannidae	Contopus	virens	1	14.49	2.73	29.34	46.55	Rowe et al. 2015a	Fusco and Minelli 2019		Y		Rowe, M., T. Albrecht, E. R. A. Cramer, A. Johnsen, T. Laskemoen, J. T. Weir, and J. T. Lifjeld. 2015 a. Postcopulatory sexual selection is associated with accelerated evolution of sperm morphology. Evolution 69(4): 1044-1052.		Fusco, G., and A. Minelli A. 2019. The biology of reproduction. Cambridge University Press.
Sayornis_phoebe	Chordata	Aves	Passeriformes	Tyrannidae	Sayornis	phoebe	1	18.18	1.53	28.33	48.04	Rowe et al. 2015a	Fusco and Minelli 2019		Y		Rowe, M., T. Albrecht, E. R. A. Cramer, A. Johnsen, T. Laskemoen, J. T. Weir, and J. T. Lifjeld. 2015 a. Postcopulatory sexual selection is associated with accelerated evolution of sperm morphology. Evolution 69(4): 1044-1052.		Fusco, G., and A. Minelli A. 2019. The biology of reproduction. Cambridge University Press.
Myiarchus_crinitus	Chordata	Aves	Passeriformes	Tyrannidae	Myiarchus	crinitus	1	18.4	3.22	31.32	52.94	Rowe et al. 2015a	Fusco and Minelli 2019		Y		Rowe, M., T. Albrecht, E. R. A. Cramer, A. Johnsen, T. Laskemoen, J. T. Weir, and J. T. Lifjeld. 2015 a. Postcopulatory sexual selection is associated with accelerated evolution of sperm morphology. Evolution 69(4): 1044-1052.		Fusco, G., and A. Minelli A. 2019. The biology of reproduction. Cambridge University Press.
Mionectes_oleagineus	Chordata	Aves	Passeriformes	Tyrannidae	Mionectes	oleagineus	1	17.37	3.07	26.73	47.18	Rowe et al. 2015a	Fusco and Minelli 2019		Y		Rowe, M., T. Albrecht, E. R. A. Cramer, A. Johnsen, T. Laskemoen, J. T. Weir, and J. T. Lifjeld. 2015 a. Postcopulatory sexual selection is associated with accelerated evolution of sperm morphology. Evolution 69(4): 1044-1052.		Fusco, G., and A. Minelli A. 2019. The biology of reproduction. Cambridge University Press.
Corapipo_altera	Chordata	Aves	Passeriformes	Pipridae	Corapipo	altera	1	14.03	4.16	26.74	44.93	Rowe et al. 2015a	Fusco and Minelli 2019		Y		Rowe, M., T. Albrecht, E. R. A. Cramer, A. Johnsen, T. Laskemoen, J. T. Weir, and J. T. Lifjeld. 2015 a. Postcopulatory sexual selection is associated with accelerated evolution of sperm morphology. Evolution 69(4): 1044-1052.		Fusco, G., and A. Minelli A. 2019. The biology of reproduction. Cambridge University Press.
Manacus_candei	Chordata	Aves	Passeriformes	Pipridae	Manacus	candei	1	15.33	4.43	24.68	44.44	Rowe et al. 2015a	Fusco and Minelli 2019		Y		Rowe, M., T. Albrecht, E. R. A. Cramer, A. Johnsen, T. Laskemoen, J. T. Weir, and J. T. Lifjeld. 2015 a. Postcopulatory sexual selection is associated with accelerated evolution of sperm morphology. Evolution 69(4): 1044-1052.		Fusco, G., and A. Minelli A. 2019. The biology of reproduction. Cambridge University Press.
Manacus_vitellinus	Chordata	Aves	Passeriformes	Pipridae	Manacus	vitellinus	1	16.81	4.41	25.68	46.9	Rowe et al. 2015a	Fusco and Minelli 2019		Y		Rowe, M., T. Albrecht, E. R. A. Cramer, A. Johnsen, T. Laskemoen, J. T. Weir, and J. T. Lifjeld. 2015 a. Postcopulatory sexual selection is associated with accelerated evolution of sperm morphology. Evolution 69(4): 1044-1052.		Fusco, G., and A. Minelli A. 2019. The biology of reproduction. Cambridge University Press.
Melopsittacus_undulatus	Chordata	Aves	Psittaciformes	Psittacidae	Melopsittacus	undulatus	1	14.7	5.4	53	78.5	Stelzer et al. 2009	Fusco and Minelli 2019		Y		Stelzer, G., V. Schmidt, A. Sobiraj, and M. E. Krautwald-Junghanns. 2009. Spermatozoa characteristics in six psittacine species using light microscopy. Reproduction in Domestic Animals 44(6): 894–899.		Fusco, G., and A. Minelli A. 2019. The biology of reproduction. Cambridge University Press.
Agapornis_roseicollis	Chordata	Aves	Psittaciformes	Psittacidae	Agapornis	roseicollis	1	12.6	7	51.1	77.7	Stelzer et al. 2009	Fusco and Minelli 2019		Y	Y	Stelzer, G., V. Schmidt, A. Sobiraj, and M. E. Krautwald-Junghanns. 2009. Spermatozoa characteristics in six psittacine species using light microscopy. Reproduction in Domestic Animals 44(6): 894–899.		Fusco, G., and A. Minelli A. 2019. The biology of reproduction. Cambridge University Press.
Tanygnathus_lucionensis	Chordata	Aves	Psittaciformes	Psittacidae	Tanygnathus	lucionensis	1	11.3	4.9	49	70.1	Stelzer et al. 2009	Fusco and Minelli 2019		Y	Y	Stelzer, G., V. Schmidt, A. Sobiraj, and M. E. Krautwald-Junghanns. 2009. Spermatozoa characteristics in six psittacine species using light microscopy. Reproduction in Domestic Animals 44(6): 894–899.		Fusco, G., and A. Minelli A. 2019. The biology of reproduction. Cambridge University Press.
Guaruba_guarouba	Chordata	Aves	Psittaciformes	Psittacidae	Guaruba	guaruba	1	9.8	2.1	48.7	62.7	Stelzer et al. 2009	Fusco and Minelli 2019		Y	Y	Stelzer, G., V. Schmidt, A. Sobiraj, and M. E. Krautwald-Junghanns. 2009. Spermatozoa characteristics in six psittacine species using light microscopy. Reproduction in Domestic Animals 44(6): 894–899.		Fusco, G., and A. Minelli A. 2019. The biology of reproduction. Cambridge University Press.
Myiopsitta_monachus	Chordata	Aves	Psittaciformes	Psittacidae	Myiopsitta	monachus	1	13.3	4.4	55.6	77.7	Stelzer et al. 2009	Fusco and Minelli 2019		Y	Y	Stelzer, G., V. Schmidt, A. Sobiraj, and M. E. Krautwald-Junghanns. 2009. Spermatozoa characteristics in six psittacine species using light microscopy. Reproduction in Domestic Animals 44(6): 894–899.		Fusco, G., and A. Minelli A. 2019. The biology of reproduction. Cambridge University Press.
Calyptorhynchus_banksii	Chordata	Aves	Psittaciformes	Psittacidae	Calyptorhynchus	magnificus	1	9.2	5.7	49	69.6	Stelzer unpublished data in Stelzer et al. 2009	Fusco and Minelli 2019		Y	Y	Stelzer, G., V. Schmidt, A. Sobiraj, and M. E. Krautwald-Junghanns. 2009. Spermatozoa characteristics in six psittacine species using light microscopy. Reproduction in Domestic Animals 44(6): 894–899.		Fusco, G., and A. Minelli A. 2019. The biology of reproduction. Cambridge University Press.
Nymphicus_hollandicus	Chordata	Aves	Psittaciformes	Psittacidae	Nymphicus	hollandicus	1	11.1	2.7	43.4	59.9	Stelzer et al. 2009	Fusco and Minelli 2019		Y		Stelzer, G., V. Schmidt, A. Sobiraj, and M. E. Krautwald-Junghanns. 2009. Spermatozoa characteristics in six psittacine species using light microscopy. Reproduction in Domestic Animals 44(6): 894–899.		Fusco, G., and A. Minelli A. 2019. The biology of reproduction. Cambridge University Press.
Calidris_melanotos	Chordata	Aves	Charadriiformes	Scolopacidae	Calidris	melanotos	1	15	10.3	47.1	72.4	Johnson and Briskie 1999	Fusco and Minelli 2019				Johnson, D. D. P., and J. V. Briskie. 1999. Sperm competition and sperm length in shorebirds. The Condor 101(4): 848-854.		Fusco, G., and A. Minelli A. 2019. The biology of reproduction. Cambridge University Press.
Calidris_pusilla	Chordata	Aves	Charadriiformes	Scolopacidae	Calidris	pusilla	1	10.9	8.2	43.3	62.5	Johnson and Briskie 1999	Fusco and Minelli 2019				Johnson, D. D. P., and J. V. Briskie. 1999. Sperm competition and sperm length in shorebirds. The Condor 101(4): 848-854.		Fusco, G., and A. Minelli A. 2019. The biology of reproduction. Cambridge University Press.
Calidris_minutilla	Chordata	Aves	Charadriiformes	Scolopacidae	Calidris	minutilla	1	12	7.3	45.2	64.6	Johnson and Briskie 1999	Fusco and Minelli 2019				Johnson, D. D. P., and J. V. Briskie. 1999. Sperm competition and sperm length in shorebirds. The Condor 101(4): 848-854.		Fusco, G., and A. Minelli A. 2019. The biology of reproduction. Cambridge University Press.
Calidris_alpina	Chordata	Aves	Charadriiformes	Scolopacidae	Calidris	alpina	1	13.8	8.9	45.6	68.3	Johnson and Briskie 1999	Fusco and Minelli 2019				Johnson, D. D. P., and J. V. Briskie. 1999. Sperm competition and sperm length in shorebirds. The Condor 101(4): 848-854.		Fusco, G., and A. Minelli A. 2019. The biology of reproduction. Cambridge University Press.
Calidris_himantopus	Chordata	Aves	Charadriiformes	Scolopacidae	Micropalama	himantopus	1	14.1	7.5	39.1	60.7	Johnson and Briskie 1999	Fusco and Minelli 2019				Johnson, D. D. P., and J. V. Briskie. 1999. Sperm competition and sperm length in shorebirds. The Condor 101(4): 848-854.		Fusco, G., and A. Minelli A. 2019. The biology of reproduction. Cambridge University Press.
Calidris_pugnax	Chordata	Aves	Charadriiformes	Scolopacidae	Philomachus	pugnax	1	32.8	22.2	78.3	133.2	Johnson and Briskie 1999	Fusco and Minelli 2019				Johnson, D. D. P., and J. V. Briskie. 1999. Sperm competition and sperm length in shorebirds. The Condor 101(4): 848-854.		Fusco, G., and A. Minelli A. 2019. The biology of reproduction. Cambridge University Press.
Gallinago_gallinago	Chordata	Aves	Charadriiformes	Scolopacidae	Gallinago	gallinago	1	12.3	9.5	46.6	68.5	Johnson and Briskie 1999	Fusco and Minelli 2019				Johnson, D. D. P., and J. V. Briskie. 1999. Sperm competition and sperm length in shorebirds. The Condor 101(4): 848-854.		Fusco, G., and A. Minelli A. 2019. The biology of reproduction. Cambridge University Press.
Scolopax_minor	Chordata	Aves	Charadriiformes	Scolopacidae	Scolopax	minor	1	23.7	23.1	52.9	99.7	Johnson and Briskie 1999	Fusco and Minelli 2019				Johnson, D. D. P., and J. V. Briskie. 1999. Sperm competition and sperm length in shorebirds. The Condor 101(4): 848-854.		Fusco, G., and A. Minelli A. 2019. The biology of reproduction. Cambridge University Press.
Limnodromus_griseus	Chordata	Aves	Charadriiformes	Scolopacidae	Limnodromus	griseus	1	11.6	6	45.2	62.8	Johnson and Briskie 1999	Fusco and Minelli 2019				Johnson, D. D. P., and J. V. Briskie. 1999. Sperm competition and sperm length in shorebirds. The Condor 101(4): 848-854.		Fusco, G., and A. Minelli A. 2019. The biology of reproduction. Cambridge University Press.
Tringa_flavipes	Chordata	Aves	Charadriiformes	Scolopacidae	Tringa	flavipes	1	13.6	7.4	45.5	66.4	Johnson and Briskie 1999	Fusco and Minelli 2019				Johnson, D. D. P., and J. V. Briskie. 1999. Sperm competition and sperm length in shorebirds. The Condor 101(4): 848-854.		Fusco, G., and A. Minelli A. 2019. The biology of reproduction. Cambridge University Press.
Phalaropus_fulicaria	Chordata	Aves	Charadriiformes	Scolopacidae	Phalaropus	fulicaria	1	14.9	12.5	70.3	97.7	Johnson and Briskie 1999	Fusco and Minelli 2019				Johnson, D. D. P., and J. V. Briskie. 1999. Sperm competition and sperm length in shorebirds. The Condor 101(4): 848-854.		Fusco, G., and A. Minelli A. 2019. The biology of reproduction. Cambridge University Press.
Numenius_phaeopus	Chordata	Aves	Charadriiformes	Scolopacidae	Numenius	phaeopus	1	10.4	5.3	45.9	61.7	Johnson and Briskie 1999	Fusco and Minelli 2019				Johnson, D. D. P., and J. V. Briskie. 1999. Sperm competition and sperm length in shorebirds. The Condor 101(4): 848-854.		Fusco, G., and A. Minelli A. 2019. The biology of reproduction. Cambridge University Press.
Rissa_tridactyla	Chordata	Aves	Charadriiformes	Laridae	Rissa	tridactyla	1	10.88	4.23	55.36	70.57	Humann-Guilleminot et al. 2018	Fusco and Minelli 2019				Humann-Guilleminot, S., P. Blévin, A. Azou-Barré, A. Yacoumas, G. W. Gabrielsen, O. Chastel, and F. Helfenstein. 2018. Sperm collection in Black-legged Kittiwakes and characterization of sperm velocity and morphology. Avian Research 9(1): 24.		Fusco, G., and A. Minelli A. 2019. The biology of reproduction. Cambridge University Press.
Spheniscus_demersus	Chordata	Aves	Sphenisciformes	Spheniscidae	Spheniscus	demersus	1	12.32	2.28	50.34	66.31	Mafunda et al. 2017	Fusco and Minelli 2019		Y		Mafunda, P. S., L. Maree, A. Kotze, and G. van der Horst. 2017. Sperm structure and sperm motility of the African and Rockhopper penguins with special reference to multiple axonemes of the flagellum. Theriogenology 99: 1-9.		Fusco, G., and A. Minelli A. 2019. The biology of reproduction. Cambridge University Press.
Spheniscus_magellanicus	Chordata	Aves	Sphenisciformes	Spheniscidae	Spheniscus	magellanicus	1	10.4	2.1	55.9	70.5	O'Brien et al. 1999	Fusco and Minelli 2019		Y		O'Brien, J. K., D. A. Oehler, S. P. Malowski, and T. L. Roth. 1999. Semen collection, characterization, and cryopreservation in a Magellanic penguin (Spheniscus magellanicus). Zoo Biology 18(3): 199-214.		Fusco, G., and A. Minelli A. 2019. The biology of reproduction. Cambridge University Press.
Eudyptes_chrysocome	Chordata	Aves	Sphenisciformes	Spheniscidae	Eudyptes	chrysocome	1	11.57	2.06	45.16	64.57	Mafunda et al. 2017	Fusco and Minelli 2019		Y		Mafunda, P. S., L. Maree, A. Kotze, and G. van der Horst. 2017. Sperm structure and sperm motility of the African and Rockhopper penguins with special reference to multiple axonemes of the flagellum. Theriogenology 99: 1-9.		Fusco, G., and A. Minelli A. 2019. The biology of reproduction. Cambridge University Press.
Lophura_hatinhensis	Chordata	Aves	Galliformes	Phasianidae	Lophura	hatinhensis	1	21.76	5.2	68.3	95.26	Immler et al. 2007	Fusco and Minelli 2019		Y		Immler, S., M. Saint-Jalme, L. Lesobre, G. Sorci, Y. Roman, and T. R. Birkhead. 2007. The evolution of sperm morphometry in pheasants. Journal of Evolutionary Biology 20(3): 1008–1014.		Fusco, G., and A. Minelli A. 2019. The biology of reproduction. Cambridge University Press.
Lophura_edwardsi	Chordata	Aves	Galliformes	Phasianidae	Lophura	edwardsi	1	11.52	4.84	55.03	71.39	Immler et al. 2007	Fusco and Minelli 2019		Y		Immler, S., M. Saint-Jalme, L. Lesobre, G. Sorci, Y. Roman, and T. R. Birkhead. 2007. The evolution of sperm morphometry in pheasants. Journal of Evolutionary Biology 20(3): 1008–1014.		Fusco, G., and A. Minelli A. 2019. The biology of reproduction. Cambridge University Press.
Lophura_swinhoii	Chordata	Aves	Galliformes	Phasianidae	Lophura	swinhoii	1	10.98	6.06	62.39	79.43	Immler et al. 2007	Fusco and Minelli 2019		Y		Immler, S., M. Saint-Jalme, L. Lesobre, G. Sorci, Y. Roman, and T. R. Birkhead. 2007. The evolution of sperm morphometry in pheasants. Journal of Evolutionary Biology 20(3): 1008–1014.		Fusco, G., and A. Minelli A. 2019. The biology of reproduction. Cambridge University Press.
Lophura_nycthemera	Chordata	Aves	Galliformes	Phasianidae	Lophura	nycthemera	1	12.13	5.37	68.25	85.75	Immler et al. 2007	Fusco and Minelli 2019		Y		Immler, S., M. Saint-Jalme, L. Lesobre, G. Sorci, Y. Roman, and T. R. Birkhead. 2007. The evolution of sperm morphometry in pheasants. Journal of Evolutionary Biology 20(3): 1008–1014.		Fusco, G., and A. Minelli A. 2019. The biology of reproduction. Cambridge University Press.
Crossoptilon_mantchuricum	Chordata	Aves	Galliformes	Phasianidae	Crossoptilon	mantchuricum	1	16.44	4.14	62.52	83.09	Immler et al. 2007	Fusco and Minelli 2019		Y		Immler, S., M. Saint-Jalme, L. Lesobre, G. Sorci, Y. Roman, and T. R. Birkhead. 2007. The evolution of sperm morphometry in pheasants. Journal of Evolutionary Biology 20(3): 1008–1014.		Fusco, G., and A. Minelli A. 2019. The biology of reproduction. Cambridge University Press.
Crossoptilon_auritum	Chordata	Aves	Galliformes	Phasianidae	Crossoptilon	auritum	1	10.69	4.12	58.38	73.2	Immler et al. 2007	Fusco and Minelli 2019		Y		Immler, S., M. Saint-Jalme, L. Lesobre, G. Sorci, Y. Roman, and T. R. Birkhead. 2007. The evolution of sperm morphometry in pheasants. Journal of Evolutionary Biology 20(3): 1008–1014.		Fusco, G., and A. Minelli A. 2019. The biology of reproduction. Cambridge University Press.
Catreus_wallichii	Chordata	Aves	Galliformes	Phasianidae	Catreus	wallichii	1	9.85	4.55	62.4	76.8	Immler et al. 2007	Fusco and Minelli 2019		Y		Immler, S., M. Saint-Jalme, L. Lesobre, G. Sorci, Y. Roman, and T. R. Birkhead. 2007. The evolution of sperm morphometry in pheasants. Journal of Evolutionary Biology 20(3): 1008–1014.		Fusco, G., and A. Minelli A. 2019. The biology of reproduction. Cambridge University Press.
Phasianus_versicolor	Chordata	Aves	Galliformes	Phasianidae	Phasianus	versicolor	1	10.72	4.03	63.58	78.33	Immler et al. 2007	Fusco and Minelli 2019		Y		Immler, S., M. Saint-Jalme, L. Lesobre, G. Sorci, Y. Roman, and T. R. Birkhead. 2007. The evolution of sperm morphometry in pheasants. Journal of Evolutionary Biology 20(3): 1008–1014.		Fusco, G., and A. Minelli A. 2019. The biology of reproduction. Cambridge University Press.
Chrysolophus_amherstiae	Chordata	Aves	Galliformes	Phasianidae	Chrysolophus	amherstiae	1	11.74	4.57	60.45	76.76	Immler et al. 2007	Fusco and Minelli 2019		Y		Immler, S., M. Saint-Jalme, L. Lesobre, G. Sorci, Y. Roman, and T. R. Birkhead. 2007. The evolution of sperm morphometry in pheasants. Journal of Evolutionary Biology 20(3): 1008–1014.		Fusco, G., and A. Minelli A. 2019. The biology of reproduction. Cambridge University Press.
Syrmaticus_ellioti	Chordata	Aves	Galliformes	Phasianidae	Syrmaticus	ellioti	1	17.81	3.95	68.86	90.62	Immler et al. 2007	Fusco and Minelli 2019		Y		Immler, S., M. Saint-Jalme, L. Lesobre, G. Sorci, Y. Roman, and T. R. Birkhead. 2007. The evolution of sperm morphometry in pheasants. Journal of Evolutionary Biology 20(3): 1008–1014.		Fusco, G., and A. Minelli A. 2019. The biology of reproduction. Cambridge University Press.
Syrmaticus_humiae	Chordata	Aves	Galliformes	Phasianidae	Syrmaticus	humiae	1	18.45	4.39	55.28	78.11	Immler et al. 2007	Fusco and Minelli 2019		Y		Immler, S., M. Saint-Jalme, L. Lesobre, G. Sorci, Y. Roman, and T. R. Birkhead. 2007. The evolution of sperm morphometry in pheasants. Journal of Evolutionary Biology 20(3): 1008–1014.		Fusco, G., and A. Minelli A. 2019. The biology of reproduction. Cambridge University Press.
Syrmaticus_mikado	Chordata	Aves	Galliformes	Phasianidae	Syrmaticus	mikado	1	11.05	4.45	64.69	80.19	Immler et al. 2007	Fusco and Minelli 2019		Y		Immler, S., M. Saint-Jalme, L. Lesobre, G. Sorci, Y. Roman, and T. R. Birkhead. 2007. The evolution of sperm morphometry in pheasants. Journal of Evolutionary Biology 20(3): 1008–1014.		Fusco, G., and A. Minelli A. 2019. The biology of reproduction. Cambridge University Press.
Tetrao_urogallus	Chordata	Aves	Galliformes	Phasianidae	Tetrao	urogallus	1	9.73	5.92	57.62	73.27	Ciereszko et al 2009	Fusco and Minelli 2019				Ciereszko, A., A. Kowalczyk, E. T. Lukaszewicz, A. Krzywinski, A. Kobus, and G. J. Dietrich. 2009. Sperm characteristics of male hybrid from a cross between male Black Grouse Tetrao tetrix and female Capercaillie T. urogallus. Ornis Fennica 86(4):149-152.		Fusco, G., and A. Minelli A. 2019. The biology of reproduction. Cambridge University Press.
Lyrurus_tetrix_tetrix	Chordata	Aves	Galliformes	Phasianidae	Tetrao	tetrix	1	10.71	6.73	64.12	81.56	Ciereszko et al 2009	Fusco and Minelli 2019				Ciereszko, A., A. Kowalczyk, E. T. Lukaszewicz, A. Krzywinski, A. Kobus, and G. J. Dietrich. 2009. Sperm characteristics of male hybrid from a cross between male Black Grouse Tetrao tetrix and female Capercaillie T. urogallus. Ornis Fennica 86(4):149-152.		Fusco, G., and A. Minelli A. 2019. The biology of reproduction. Cambridge University Press.
Meleagris_gallopavo	Chordata	Aves	Galliformes	Phasianidae	Meleagris	gallopavo	1	9.1	4.8	61	74.9	Marquez and Ogasawara 1975	Fusco and Minelli 2019			Y	Marquez, B. J., and F. X. Ogasawara. 1975. Scanning electron microscope studies of turkey semen. Poultry Science 54(4): 1139-1142.		Fusco, G., and A. Minelli A. 2019. The biology of reproduction. Cambridge University Press.
Tragopan_satyra	Chordata	Aves	Galliformes	Phasianidae	Tragopan	satyra	1	12.02	4.07	71.06	87.15	Immler et al. 2007	Fusco and Minelli 2019		Y		Immler, S., M. Saint-Jalme, L. Lesobre, G. Sorci, Y. Roman, and T. R. Birkhead. 2007. The evolution of sperm morphometry in pheasants. Journal of Evolutionary Biology 20(3): 1008–1014.		Fusco, G., and A. Minelli A. 2019. The biology of reproduction. Cambridge University Press.
Tragopan_blythii	Chordata	Aves	Galliformes	Phasianidae	Tragopan	blythii	1	12.24	4.01	72.16	88.41	Immler et al. 2007	Fusco and Minelli 2019		Y		Immler, S., M. Saint-Jalme, L. Lesobre, G. Sorci, Y. Roman, and T. R. Birkhead. 2007. The evolution of sperm morphometry in pheasants. Journal of Evolutionary Biology 20(3): 1008–1014.		Fusco, G., and A. Minelli A. 2019. The biology of reproduction. Cambridge University Press.
Tragopan_temminckii	Chordata	Aves	Galliformes	Phasianidae	Tragopan	temminckii	1	12.71	3.85	72.12	88.68	Immler et al. 2007	Fusco and Minelli 2019		Y		Immler, S., M. Saint-Jalme, L. Lesobre, G. Sorci, Y. Roman, and T. R. Birkhead. 2007. The evolution of sperm morphometry in pheasants. Journal of Evolutionary Biology 20(3): 1008–1014.		Fusco, G., and A. Minelli A. 2019. The biology of reproduction. Cambridge University Press.
Tragopan_caboti	Chordata	Aves	Galliformes	Phasianidae	Tragopan	caboti	1	16.02	4.11	67.55	87.67	Immler et al. 2007	Fusco and Minelli 2019		Y		Immler, S., M. Saint-Jalme, L. Lesobre, G. Sorci, Y. Roman, and T. R. Birkhead. 2007. The evolution of sperm morphometry in pheasants. Journal of Evolutionary Biology 20(3): 1008–1014.		Fusco, G., and A. Minelli A. 2019. The biology of reproduction. Cambridge University Press.
Lophophorus_impejanus	Chordata	Aves	Galliformes	Phasianidae	Lophophorus	impejanus	1	11.9	3.38	72.09	87.37	Immler et al. 2007	Fusco and Minelli 2019		Y		Immler, S., M. Saint-Jalme, L. Lesobre, G. Sorci, Y. Roman, and T. R. Birkhead. 2007. The evolution of sperm morphometry in pheasants. Journal of Evolutionary Biology 20(3): 1008–1014.		Fusco, G., and A. Minelli A. 2019. The biology of reproduction. Cambridge University Press.
Gallus_gallus	Chordata	Aves	Galliformes	Phasianidae	Gallus	gallus	1	12.91	4.37	72.52	89.8	Immler et al. 2007	Fusco and Minelli 2019		Y		Immler, S., M. Saint-Jalme, L. Lesobre, G. Sorci, Y. Roman, and T. R. Birkhead. 2007. The evolution of sperm morphometry in pheasants. Journal of Evolutionary Biology 20(3): 1008–1014.		Fusco, G., and A. Minelli A. 2019. The biology of reproduction. Cambridge University Press.
Pavo_cristatus	Chordata	Aves	Galliformes	Phasianidae	Pavo	cristatus	1	18.88	6.77	71.85	97.5	Immler et al. 2007	Fusco and Minelli 2019		Y		Immler, S., M. Saint-Jalme, L. Lesobre, G. Sorci, Y. Roman, and T. R. Birkhead. 2007. The evolution of sperm morphometry in pheasants. Journal of Evolutionary Biology 20(3): 1008–1014.		Fusco, G., and A. Minelli A. 2019. The biology of reproduction. Cambridge University Press.
Polyplectron_germaini	Chordata	Aves	Galliformes	Phasianidae	Polyplectron	germaini	1	21.63	12.12	96.29	130.03	Immler et al. 2007	Fusco and Minelli 2019		Y		Immler, S., M. Saint-Jalme, L. Lesobre, G. Sorci, Y. Roman, and T. R. Birkhead. 2007. The evolution of sperm morphometry in pheasants. Journal of Evolutionary Biology 20(3): 1008–1014.		Fusco, G., and A. Minelli A. 2019. The biology of reproduction. Cambridge University Press.
Polyplectron_bicalcaratum	Chordata	Aves	Galliformes	Phasianidae	Polyplectron	bicalcaratum	1	12.78	10.08	91.08	113.93	Immler et al. 2007	Fusco and Minelli 2019		Y		Immler, S., M. Saint-Jalme, L. Lesobre, G. Sorci, Y. Roman, and T. R. Birkhead. 2007. The evolution of sperm morphometry in pheasants. Journal of Evolutionary Biology 20(3): 1008–1014.		Fusco, G., and A. Minelli A. 2019. The biology of reproduction. Cambridge University Press.
Polyplectron_napoleonis	Chordata	Aves	Galliformes	Phasianidae	Polyplectron	emphanum	1	13.86	12.28	85.18	111.32	Immler et al. 2007	Fusco and Minelli 2019		Y		Immler, S., M. Saint-Jalme, L. Lesobre, G. Sorci, Y. Roman, and T. R. Birkhead. 2007. The evolution of sperm morphometry in pheasants. Journal of Evolutionary Biology 20(3): 1008–1014.		Fusco, G., and A. Minelli A. 2019. The biology of reproduction. Cambridge University Press.
Coturnix_japonica	Chordata	Aves	Galliformes	Phasianidae	Coturnix	japonica	1	20.8	165	50	240	Korn et al. 2000	Fusco and Minelli 2019	sperm midpiece, tail and total length are middle of ranges (160-170um, midpiece), (40-60um, tail), (230-250um, total length)			Korn, N., R: J. Thurston, B. P. Pooser, and T. R. Scott. 2000. Ultrastructure of spermatozoa from Japanese quail. Poultry science 79(3): 407-414.		Fusco, G., and A. Minelli A. 2019. The biology of reproduction. Cambridge University Press.
Coturnix_coturnix	Chordata	Aves	Galliformes	Phasianidae	Coturnix	coturnix	1	23.2	161.4	46.2	230.8	Woolley 1995	Fusco and Minelli 2019	head length = nucleus length (20.6 um) + acrosome length (2.6um		Y	Woolley, D. M. 1995. The Structure of the Spermatozoon of the Japanese Quail, Coturnix coturnix L., var. japonica. Acta Zoologica 76(1): 45-50.		Fusco, G., and A. Minelli A. 2019. The biology of reproduction. Cambridge University Press.
Numida_meleagris	Chordata	Aves	Galliformes	Numididae	Numida	meleagris	1	14.6	3.9	59	77.5	Thurston et al. 1982	Fusco and Minelli 2019	head length = nuclear length (12.8um)+ acrosome (1.8um), flagellum length is middle of range (75-80um)		Y	Thurston, R. J., R. A. Hess, B. L. Hughes, and D. P. Froman. 1982. Ultrastructure of the guinea fowl (Numidia meleagris) spermatozoon. Poultry Science 61(8): 1738-1743.		Fusco, G., and A. Minelli A. 2019. The biology of reproduction. Cambridge University Press.
Anas_platyrhynchos	Chordata	Aves	Anseriformes	Anatidae	Anas	platyrhynchos	1	13.49	3.58	52.25	72.9	Zawadzka and Lukaszewicz 2012	Fusco and Minelli 2019	average reported taken from six strains	Y		Zawadzka, J., and E. Łukaszewicz. 2012. Sperm morphometry of six polish duck conservative flocks. Biologia I Hodowla Zwierząt LXVII 591: 41-48.		Fusco, G., and A. Minelli A. 2019. The biology of reproduction. Cambridge University Press.
Dromaius_novaehollandiae	Chordata	Aves	Casuariiformes	Casuariidae	Dromaius	novaehollandiae	1	12	3	44	65	Baccetti et al. 1991	Fusco and Minelli 2019		Y		Baccetti, B., A. G. Burrini, and E. Falchetti. 1991. Spermatozoa and relationships in Palaeognath birds. Biology of the Cell 71(1‐2): 209-216.		Fusco, G., and A. Minelli A. 2019. The biology of reproduction. Cambridge University Press.
Struthio_camelus	Chordata	Aves	Struthioniformes	Struthionidae	Struthio	camelus	1	12.86	3.16	53.57	69.59	Soley and Roberts 1994	Fusco and Minelli 2019		Y		Soley, J. T., and D. C. Roberts. 1994. Ultrastructure of ostrich (Struthio camelus) spermatozoa. II. Scanning electron microscopy. Onderstepoort Journal of Veterinary Research 61(3): 239-246.		Fusco, G., and A. Minelli A. 2019. The biology of reproduction. Cambridge University Press.
Caiman_crocodilus	Chordata	Reptilia	Crocodylia	Crocodylidae	Caiman	crocodilus	1	20.09	2.4	58.49	80.98	Assumpção et al. 2017	Fusco and Minelli 2019				Assumpção, T. I., A. L. Q. Santos, R. B. Santos, and Macedo, G. G. 2017. Assisted reproduction in alligators: physical and morphological characterization of spectacled caiman semen Caiman crocodilus Linnaeus, 1758. International Journal of Current Science and Technology 5(10): 513-516.		Fusco, G., and A. Minelli A. 2019. The biology of reproduction. Cambridge University Press.
Alligator_mississippiensis	Chordata	Reptilia	Crocodylia	Alligatoridae	Alligator	mississippiensis	1	17	4.5	76	97	Gribbins et al. 2011	Fusco and Minelli 2019				Gribbins, K. M., K. F. Touzinsky, D. S. Siegel, K. J. Venable, G. L. Hester, and R. M. Elsey. 2011. Ultrastructure of the spermatozoon of the american alligator, Alligator mississippiensis (reptilia: alligatoridae). Journal of morphology 272(11): 1281-1289.		Fusco, G., and A. Minelli A. 2019. The biology of reproduction. Cambridge University Press.
Crocodylus_johnsoni	Chordata	Reptilia	Crocodylia	Crocodylidae	Crocodylus	johnsoni	1	16.3	4.8	61	82.1	Jamieson et al. 1997a	Fusco and Minelli 2019	max sperm length		Y	Jamieson, B. G., D. Scheltinga, and A. Tucker. 1997. The ultrastructure of spermatozoa of the Australian freshwater crocodile, Crocodylus johnstoni Krefft, 1873 (Crocodylidae, Reptilia). Journal of Submicroscopic Cytology and Pathology 29(2): 265-274.		Fusco, G., and A. Minelli A. 2019. The biology of reproduction. Cambridge University Press.
Mauremys_caspica	Chordata	Reptilia	Testudines	Geoemdidae	Mauremys	caspica	1	7.9	4.2	38.6	50.7	Al-Dokhi et al. 2007	Fusco and Minelli 2019			Y	Al-Dokhi, O. A., S. H. Al-Wasel, and M. Mubarak. 2007. Ultrastructure of spermatozoa of the freshwater turtle Mauremys caspica (Chelonia, Reptilia). International Journal of Zoological Research 3(2): 53-64.		Fusco, G., and A. Minelli A. 2019. The biology of reproduction. Cambridge University Press.
Siebenrockiella_crassicollis	Chordata	Reptilia	Testudines	Geoemydidae	Siebenrockiella	crassicollis	1	14	4.92	48.52	71.33	Kimsakulvech and Suttiyotin 2020	Fusco and Minelli 2019				Kimsakulvech, S., and P. Suttiyotin. 2020. Ultrastructural characteristics of black marsh turtle spermatozoa obtained by electroejaculation. Anatomia, Histologia, Embryologia 49(6): 842-847.		Fusco, G., and A. Minelli A. 2019. The biology of reproduction. Cambridge University Press.
Anolis_barahonae	Chordata	Reptilia	Squamata	Dactyloidae	Anolis	barahonae	1	15.033	3.527	82.641	101.201	Kahrl et al. 2019	Fusco and Minelli 2019				Kahrl, A. F., Johnson, M. A., and R. M. Cox. 2019. Rapid evolution of testis size relative to sperm morphology suggests that post‐copulatory selection targets sperm number in Anolis lizards. Journal of evolutionary biology 32(4): 302-309.		Fusco, G., and A. Minelli A. 2019. The biology of reproduction. Cambridge University Press.
Anolis_baleatus	Chordata	Reptilia	Squamata	Dactyloidae	Anolis	baleatus	1	15.163	3.005	85.301	103.469	Kahrl et al. 2019	Fusco and Minelli 2019				Kahrl, A. F., Johnson, M. A., and R. M. Cox. 2019. Rapid evolution of testis size relative to sperm morphology suggests that post‐copulatory selection targets sperm number in Anolis lizards. Journal of evolutionary biology 32(4): 302-309.		Fusco, G., and A. Minelli A. 2019. The biology of reproduction. Cambridge University Press.
Anolis_christophei	Chordata	Reptilia	Squamata	Dactyloidae	Anolis	christophei	1	13.536	2.812	90.014	106.361	Kahrl et al. 2019	Fusco and Minelli 2019				Kahrl, A. F., Johnson, M. A., and R. M. Cox. 2019. Rapid evolution of testis size relative to sperm morphology suggests that post‐copulatory selection targets sperm number in Anolis lizards. Journal of evolutionary biology 32(4): 302-309.		Fusco, G., and A. Minelli A. 2019. The biology of reproduction. Cambridge University Press.
Anolis_cuvieri	Chordata	Reptilia	Squamata	Dactyloidae	Anolis	cuvieri	1	14.23	3.499	81.572	99.301	Kahrl et al. 2019	Fusco and Minelli 2019				Kahrl, A. F., Johnson, M. A., and R. M. Cox. 2019. Rapid evolution of testis size relative to sperm morphology suggests that post‐copulatory selection targets sperm number in Anolis lizards. Journal of evolutionary biology 32(4): 302-309.		Fusco, G., and A. Minelli A. 2019. The biology of reproduction. Cambridge University Press.
Anolis_cybotes	Chordata	Reptilia	Squamata	Dactyloidae	Anolis	cybotes	1	15.124	3.019	84.58	102.723	Kahrl et al. 2019	Fusco and Minelli 2019				Kahrl, A. F., Johnson, M. A., and R. M. Cox. 2019. Rapid evolution of testis size relative to sperm morphology suggests that post‐copulatory selection targets sperm number in Anolis lizards. Journal of evolutionary biology 32(4): 302-309.		Fusco, G., and A. Minelli A. 2019. The biology of reproduction. Cambridge University Press.
Anolis_longitibialis	Chordata	Reptilia	Squamata	Dactyloidae	Anolis	longitibialis	1	16.389	3.002	83.267	102.658	Kahrl et al. 2019	Fusco and Minelli 2019				Kahrl, A. F., Johnson, M. A., and R. M. Cox. 2019. Rapid evolution of testis size relative to sperm morphology suggests that post‐copulatory selection targets sperm number in Anolis lizards. Journal of evolutionary biology 32(4): 302-309.		Fusco, G., and A. Minelli A. 2019. The biology of reproduction. Cambridge University Press.
Anolis_marcanoi	Chordata	Reptilia	Squamata	Dactyloidae	Anolis	marcanoi	1	15.002	3.05	89.496	107.549	Kahrl et al. 2019	Fusco and Minelli 2019				Kahrl, A. F., Johnson, M. A., and R. M. Cox. 2019. Rapid evolution of testis size relative to sperm morphology suggests that post‐copulatory selection targets sperm number in Anolis lizards. Journal of evolutionary biology 32(4): 302-309.		Fusco, G., and A. Minelli A. 2019. The biology of reproduction. Cambridge University Press.
Anolis_etheridgei	Chordata	Reptilia	Squamata	Dactyloidae	Anolis	etheridgei	1	13.989	2.98	72.99	89.959	Kahrl et al. 2019	Fusco and Minelli 2019				Kahrl, A. F., Johnson, M. A., and R. M. Cox. 2019. Rapid evolution of testis size relative to sperm morphology suggests that post‐copulatory selection targets sperm number in Anolis lizards. Journal of evolutionary biology 32(4): 302-309.		Fusco, G., and A. Minelli A. 2019. The biology of reproduction. Cambridge University Press.
Anolis_insolitus	Chordata	Reptilia	Squamata	Dactyloidae	Anolis	insolitus	1	14.03	3.159	70.344	87.533	Kahrl et al. 2019	Fusco and Minelli 2019				Kahrl, A. F., Johnson, M. A., and R. M. Cox. 2019. Rapid evolution of testis size relative to sperm morphology suggests that post‐copulatory selection targets sperm number in Anolis lizards. Journal of evolutionary biology 32(4): 302-309.		Fusco, G., and A. Minelli A. 2019. The biology of reproduction. Cambridge University Press.
Anolis_olssoni	Chordata	Reptilia	Squamata	Dactyloidae	Anolis	olssoni	1	13.276	2.652	79.143	95.07	Kahrl et al. 2019	Fusco and Minelli 2019				Kahrl, A. F., Johnson, M. A., and R. M. Cox. 2019. Rapid evolution of testis size relative to sperm morphology suggests that post‐copulatory selection targets sperm number in Anolis lizards. Journal of evolutionary biology 32(4): 302-309.		Fusco, G., and A. Minelli A. 2019. The biology of reproduction. Cambridge University Press.
Anolis_semilineatus	Chordata	Reptilia	Squamata	Dactyloidae	Anolis	semilineatus	1	13.442	2.781	76.569	92.792	Kahrl et al. 2019	Fusco and Minelli 2019				Kahrl, A. F., Johnson, M. A., and R. M. Cox. 2019. Rapid evolution of testis size relative to sperm morphology suggests that post‐copulatory selection targets sperm number in Anolis lizards. Journal of evolutionary biology 32(4): 302-309.		Fusco, G., and A. Minelli A. 2019. The biology of reproduction. Cambridge University Press.
Anolis_carolinensis	Chordata	Reptilia	Squamata	Dactyloidae	Anolis	carolinensis	1	16.99	4.38	63.24	84.61	Kahrl et al. 2019	Fusco and Minelli 2019				Kahrl, A. F., Johnson, M. A., and R. M. Cox. 2019. Rapid evolution of testis size relative to sperm morphology suggests that post‐copulatory selection targets sperm number in Anolis lizards. Journal of evolutionary biology 32(4): 302-309.		Fusco, G., and A. Minelli A. 2019. The biology of reproduction. Cambridge University Press.
Anolis_porcatus	Chordata	Reptilia	Squamata	Dactyloidae	Anolis	porcatus	1	17.197	4.956	63.988	86.141	Kahrl et al. 2019	Fusco and Minelli 2019				Kahrl, A. F., Johnson, M. A., and R. M. Cox. 2019. Rapid evolution of testis size relative to sperm morphology suggests that post‐copulatory selection targets sperm number in Anolis lizards. Journal of evolutionary biology 32(4): 302-309.		Fusco, G., and A. Minelli A. 2019. The biology of reproduction. Cambridge University Press.
Anolis_smaragdinus	Chordata	Reptilia	Squamata	Dactyloidae	Anolis	smaragdinus	1	17.8	4.071	76.137	98.008	Kahrl et al. 2019	Fusco and Minelli 2019				Kahrl, A. F., Johnson, M. A., and R. M. Cox. 2019. Rapid evolution of testis size relative to sperm morphology suggests that post‐copulatory selection targets sperm number in Anolis lizards. Journal of evolutionary biology 32(4): 302-309.		Fusco, G., and A. Minelli A. 2019. The biology of reproduction. Cambridge University Press.
Anolis_angusticeps	Chordata	Reptilia	Squamata	Dactyloidae	Anolis	angusticeps	1	14.46	2.685	78.806	95.952	Kahrl et al. 2019	Fusco and Minelli 2019				Kahrl, A. F., Johnson, M. A., and R. M. Cox. 2019. Rapid evolution of testis size relative to sperm morphology suggests that post‐copulatory selection targets sperm number in Anolis lizards. Journal of evolutionary biology 32(4): 302-309.		Fusco, G., and A. Minelli A. 2019. The biology of reproduction. Cambridge University Press.
Anolis_gundlachi	Chordata	Reptilia	Squamata	Dactyloidae	Anolis	gundlachi	1	16.231	3.529	96.684	116.444	Kahrl et al. 2019	Fusco and Minelli 2019				Kahrl, A. F., Johnson, M. A., and R. M. Cox. 2019. Rapid evolution of testis size relative to sperm morphology suggests that post‐copulatory selection targets sperm number in Anolis lizards. Journal of evolutionary biology 32(4): 302-309.		Fusco, G., and A. Minelli A. 2019. The biology of reproduction. Cambridge University Press.
Anolis_poncensis	Chordata	Reptilia	Squamata	Dactyloidae	Anolis	poncensis	1	15.027	3.543	74.163	92.733	Kahrl et al. 2019	Fusco and Minelli 2019				Kahrl, A. F., Johnson, M. A., and R. M. Cox. 2019. Rapid evolution of testis size relative to sperm morphology suggests that post‐copulatory selection targets sperm number in Anolis lizards. Journal of evolutionary biology 32(4): 302-309.		Fusco, G., and A. Minelli A. 2019. The biology of reproduction. Cambridge University Press.
Anolis_pulchellus	Chordata	Reptilia	Squamata	Dactyloidae	Anolis	pulchellus	1	16.48	3.508	85.938	105.926	Kahrl et al. 2019	Fusco and Minelli 2019				Kahrl, A. F., Johnson, M. A., and R. M. Cox. 2019. Rapid evolution of testis size relative to sperm morphology suggests that post‐copulatory selection targets sperm number in Anolis lizards. Journal of evolutionary biology 32(4): 302-309.		Fusco, G., and A. Minelli A. 2019. The biology of reproduction. Cambridge University Press.
Anolis_krugi	Chordata	Reptilia	Squamata	Dactyloidae	Anolis	krugi	1	16.405	3.631	86.904	106.939	Kahrl et al. 2019	Fusco and Minelli 2019				Kahrl, A. F., Johnson, M. A., and R. M. Cox. 2019. Rapid evolution of testis size relative to sperm morphology suggests that post‐copulatory selection targets sperm number in Anolis lizards. Journal of evolutionary biology 32(4): 302-309.		Fusco, G., and A. Minelli A. 2019. The biology of reproduction. Cambridge University Press.
Anolis_cristatellus	Chordata	Reptilia	Squamata	Dactyloidae	Anolis	cristatellus	1	15.094	3.248	82.365	100.707	Kahrl et al. 2019	Fusco and Minelli 2019				Kahrl, A. F., Johnson, M. A., and R. M. Cox. 2019. Rapid evolution of testis size relative to sperm morphology suggests that post‐copulatory selection targets sperm number in Anolis lizards. Journal of evolutionary biology 32(4): 302-309.		Fusco, G., and A. Minelli A. 2019. The biology of reproduction. Cambridge University Press.
Anolis_cooki	Chordata	Reptilia	Squamata	Dactyloidae	Anolis	cooki	1	14.358	3.557	82.9	100.815	Kahrl et al. 2019	Fusco and Minelli 2019				Kahrl, A. F., Johnson, M. A., and R. M. Cox. 2019. Rapid evolution of testis size relative to sperm morphology suggests that post‐copulatory selection targets sperm number in Anolis lizards. Journal of evolutionary biology 32(4): 302-309.		Fusco, G., and A. Minelli A. 2019. The biology of reproduction. Cambridge University Press.
Anolis_evermanni	Chordata	Reptilia	Squamata	Dactyloidae	Anolis	evermanni	1	16.864	3.658	85.553	106.075	Kahrl et al. 2019	Fusco and Minelli 2019				Kahrl, A. F., Johnson, M. A., and R. M. Cox. 2019. Rapid evolution of testis size relative to sperm morphology suggests that post‐copulatory selection targets sperm number in Anolis lizards. Journal of evolutionary biology 32(4): 302-309.		Fusco, G., and A. Minelli A. 2019. The biology of reproduction. Cambridge University Press.
Anolis_stratulus	Chordata	Reptilia	Squamata	Dactyloidae	Anolis	stratulus	1	17.24	3.635	88.558	109.433	Kahrl et al. 2019	Fusco and Minelli 2019				Kahrl, A. F., Johnson, M. A., and R. M. Cox. 2019. Rapid evolution of testis size relative to sperm morphology suggests that post‐copulatory selection targets sperm number in Anolis lizards. Journal of evolutionary biology 32(4): 302-309.		Fusco, G., and A. Minelli A. 2019. The biology of reproduction. Cambridge University Press.
Anolis_brevirostris	Chordata	Reptilia	Squamata	Dactyloidae	Anolis	brevirostris	1	17.494	3.403	90.511	111.408	Kahrl et al. 2019	Fusco and Minelli 2019				Kahrl, A. F., Johnson, M. A., and R. M. Cox. 2019. Rapid evolution of testis size relative to sperm morphology suggests that post‐copulatory selection targets sperm number in Anolis lizards. Journal of evolutionary biology 32(4): 302-309.		Fusco, G., and A. Minelli A. 2019. The biology of reproduction. Cambridge University Press.
Anolis_sagrei	Chordata	Reptilia	Squamata	Dactyloidae	Anolis	sagrei	1	14.145	2.477	81.87	98.492	Kahrl et al. 2019	Fusco and Minelli 2019				Kahrl, A. F., Johnson, M. A., and R. M. Cox. 2019. Rapid evolution of testis size relative to sperm morphology suggests that post‐copulatory selection targets sperm number in Anolis lizards. Journal of evolutionary biology 32(4): 302-309.		Fusco, G., and A. Minelli A. 2019. The biology of reproduction. Cambridge University Press.
Anolis_chlorocyanus	Chordata	Reptilia	Squamata	Dactyloidae	Anolis	chlorocyanus	1	16.311	3.247	77.913	97.471	Kahrl et al. 2019	Fusco and Minelli 2019				Kahrl, A. F., Johnson, M. A., and R. M. Cox. 2019. Rapid evolution of testis size relative to sperm morphology suggests that post‐copulatory selection targets sperm number in Anolis lizards. Journal of evolutionary biology 32(4): 302-309.		Fusco, G., and A. Minelli A. 2019. The biology of reproduction. Cambridge University Press.
Anolis_aliniger	Chordata	Reptilia	Squamata	Dactyloidae	Anolis	aliniger	1	16.302	3.49	77.463	97.255	Kahrl et al. 2019	Fusco and Minelli 2019				Kahrl, A. F., Johnson, M. A., and R. M. Cox. 2019. Rapid evolution of testis size relative to sperm morphology suggests that post‐copulatory selection targets sperm number in Anolis lizards. Journal of evolutionary biology 32(4): 302-309.		Fusco, G., and A. Minelli A. 2019. The biology of reproduction. Cambridge University Press.
Anolis_coelestinus	Chordata	Reptilia	Squamata	Dactyloidae	Anolis	coelestinus	1	16.483	3.404	77.335	97.222	Kahrl et al. 2019	Fusco and Minelli 2019				Kahrl, A. F., Johnson, M. A., and R. M. Cox. 2019. Rapid evolution of testis size relative to sperm morphology suggests that post‐copulatory selection targets sperm number in Anolis lizards. Journal of evolutionary biology 32(4): 302-309.		Fusco, G., and A. Minelli A. 2019. The biology of reproduction. Cambridge University Press.
Anolis_bahorucoensis	Chordata	Reptilia	Squamata	Dactyloidae	Anolis	bahorucoensis	1	15.895	3.729	75.357	94.98	Kahrl et al. 2019	Fusco and Minelli 2019				Kahrl, A. F., Johnson, M. A., and R. M. Cox. 2019. Rapid evolution of testis size relative to sperm morphology suggests that post‐copulatory selection targets sperm number in Anolis lizards. Journal of evolutionary biology 32(4): 302-309.		Fusco, G., and A. Minelli A. 2019. The biology of reproduction. Cambridge University Press.
Anolis_equestris	Chordata	Reptilia	Squamata	Dactyloidae	Anolis	equestris	1	15.093	3.917	77.78	96.79	Kahrl et al. 2019	Fusco and Minelli 2019				Kahrl, A. F., Johnson, M. A., and R. M. Cox. 2019. Rapid evolution of testis size relative to sperm morphology suggests that post‐copulatory selection targets sperm number in Anolis lizards. Journal of evolutionary biology 32(4): 302-309.		Fusco, G., and A. Minelli A. 2019. The biology of reproduction. Cambridge University Press.
Anolis_occultus	Chordata	Reptilia	Squamata	Dactyloidae	Anolis	occultus	1	18.208	3.858	92.353	114.419	Kahrl et al. 2019	Fusco and Minelli 2019				Kahrl, A. F., Johnson, M. A., and R. M. Cox. 2019. Rapid evolution of testis size relative to sperm morphology suggests that post‐copulatory selection targets sperm number in Anolis lizards. Journal of evolutionary biology 32(4): 302-309.		Fusco, G., and A. Minelli A. 2019. The biology of reproduction. Cambridge University Press.
Corytophanes_cristatus	Chordata	Reptilia	Squamata	Corytophanidae	Corytophanes	cristatus	1	18.43	3.02	73.59	95.04	Vieira et al. 2005	Fusco and Minelli 2019				Vieira, G. H. C., G. R. Colli, and S. N. Báo. 2005. Phylogenetic relationships of corytophanid lizards (Iguania, Squamata, Reptilia) based on partitioned and total evidence analyses of sperm morphology, gross morphology, and DNA data. Zoologica Scripta 34(6): 605-625.		Fusco, G., and A. Minelli A. 2019. The biology of reproduction. Cambridge University Press.
Laemanctus_longipes	Chordata	Reptilia	Squamata	Corytophanidae	Laemanctus	longipes	1	18.37	3.02	75.7	97.09	Vieira et al. 2005	Fusco and Minelli 2019				Vieira, G. H. C., G. R. Colli, and S. N. Báo. 2005. Phylogenetic relationships of corytophanid lizards (Iguania, Squamata, Reptilia) based on partitioned and total evidence analyses of sperm morphology, gross morphology, and DNA data. Zoologica Scripta 34(6): 605-625.		Fusco, G., and A. Minelli A. 2019. The biology of reproduction. Cambridge University Press.
Basiliscus_vittatus	Chordata	Reptilia	Squamata	Corytophanidae	Basiliscus	vittatus	1	18.31	2.91	68.17	89.39	Vieira et al. 2005	Fusco and Minelli 2019				Vieira, G. H. C., G. R. Colli, and S. N. Báo. 2005. Phylogenetic relationships of corytophanid lizards (Iguania, Squamata, Reptilia) based on partitioned and total evidence analyses of sperm morphology, gross morphology, and DNA data. Zoologica Scripta 34(6): 605-625.		Fusco, G., and A. Minelli A. 2019. The biology of reproduction. Cambridge University Press.
Leiocephalus_semilineatus	Chordata	Reptilia	Squamata	Leiocephalidae	Leiocephalus	semilineatus	1	16.986	3.014	60.077	80.077	Friesen et al. 2020	Fusco and Minelli 2019				Friesen, C. R., A. F. Kahrl, and M. Olsson. 2020. Sperm competition in squamate reptiles. Philosophical Transactions of the Royal Society B 375(1813): 20200079.		Fusco, G., and A. Minelli A. 2019. The biology of reproduction. Cambridge University Press.
Leiocephalus_barahonensis	Chordata	Reptilia	Squamata	Leiocephalidae	Leiocephalus	barahonensis	1	16.568	2.716	65.018	84.302	Friesen et al. 2020	Fusco and Minelli 2019				Friesen, C. R., A. F. Kahrl, and M. Olsson. 2020. Sperm competition in squamate reptiles. Philosophical Transactions of the Royal Society B 375(1813): 20200079.		Fusco, G., and A. Minelli A. 2019. The biology of reproduction. Cambridge University Press.
Hoplocercus_spinosus	Chordata	Reptilia	Squamata	Hoplocercidae	Hoplocercus	spinosus	1	27.61	4.75	74.32	106.68	Vieira et al. 2007	Fusco and Minelli 2019				Vieira, G. H. C., L. D. Cunha, D. M. Scheltinga, F. Glaw, G. R. Colli, and S. N. Báo. 2007. Sperm ultrastructure of hoplocercid and oplurid lizards (Sauropsida, Squamata, Iguania) and the phylogeny of Iguania. Journal of Zoological Systematics and Evolutionary Research 45(39): 230-241.		Fusco, G., and A. Minelli A. 2019. The biology of reproduction. Cambridge University Press.
Enyalioides_laticeps	Chordata	Reptilia	Squamata	Hoplocercidae	Enyalioides	laticeps	1	19.31	3.73	78.52	101.56	Vieira et al. 2007	Fusco and Minelli 2019				Vieira, G. H. C., L. D. Cunha, D. M. Scheltinga, F. Glaw, G. R. Colli, and S. N. Báo. 2007. Sperm ultrastructure of hoplocercid and oplurid lizards (Sauropsida, Squamata, Iguania) and the phylogeny of Iguania. Journal of Zoological Systematics and Evolutionary Research 45(39): 230-241.		Fusco, G., and A. Minelli A. 2019. The biology of reproduction. Cambridge University Press.
Polychrus_acutirostris	Chordata	Reptilia	Squamata	Polychrotidae	Polychrus	acutirostris	1	17.15	3.84	62.94	83.93	Vieira et al. 2005	Fusco and Minelli 2019				Vieira, G. H. C., G. R. Colli, and S. N. Báo. 2005. Phylogenetic relationships of corytophanid lizards (Iguania, Squamata, Reptilia) based on partitioned and total evidence analyses of sperm morphology, gross morphology, and DNA data. Zoologica Scripta 34(6): 605-625.		Fusco, G., and A. Minelli A. 2019. The biology of reproduction. Cambridge University Press.
Oplurus_cyclurus	Chordata	Reptilia	Squamata	Opluridae	Oplurus	cyclurus	1	22.36	3.83	60.41	86.6	Vieira et al. 2007	Fusco and Minelli 2019				Vieira, G. H. C., L. D. Cunha, D. M. Scheltinga, F. Glaw, G. R. Colli, and S. N. Báo. 2007. Sperm ultrastructure of hoplocercid and oplurid lizards (Sauropsida, Squamata, Iguania) and the phylogeny of Iguania. Journal of Zoological Systematics and Evolutionary Research 45(39): 230-241.		Fusco, G., and A. Minelli A. 2019. The biology of reproduction. Cambridge University Press.
Sceloporus_virgatus	Chordata	Reptilia	Squamata	Phrynosomatidae	Sceloporus	virgatus	1	15.192	2.665	60.003	77.861	Friesen et al. 2020	Fusco and Minelli 2019				Friesen, C. R., A. F. Kahrl, and M. Olsson. 2020. Sperm competition in squamate reptiles. Philosophical Transactions of the Royal Society B 375(1813): 20200079.		Fusco, G., and A. Minelli A. 2019. The biology of reproduction. Cambridge University Press.
Sceloporus_undulatus	Chordata	Reptilia	Squamata	Phrynosomatidae	Sceloporus	cowlsei	1	15.351	2.459	55.545	73.355	Friesen et al. 2020	Fusco and Minelli 2019				Friesen, C. R., A. F. Kahrl, and M. Olsson. 2020. Sperm competition in squamate reptiles. Philosophical Transactions of the Royal Society B 375(1813): 20200079.		Fusco, G., and A. Minelli A. 2019. The biology of reproduction. Cambridge University Press.
Sceloporus_olivaceus	Chordata	Reptilia	Squamata	Phrynosomatidae	Sceloporus	olivaceus	1	15.158	2.518	62.911	80.587	Friesen et al. 2020	Fusco and Minelli 2019				Friesen, C. R., A. F. Kahrl, and M. Olsson. 2020. Sperm competition in squamate reptiles. Philosophical Transactions of the Royal Society B 375(1813): 20200079.		Fusco, G., and A. Minelli A. 2019. The biology of reproduction. Cambridge University Press.
Sceloporus_clarkii	Chordata	Reptilia	Squamata	Phrynosomatidae	Sceloporus	clarkii	1	14.905	2.751	59.909	77.564	Friesen et al. 2020	Fusco and Minelli 2019				Friesen, C. R., A. F. Kahrl, and M. Olsson. 2020. Sperm competition in squamate reptiles. Philosophical Transactions of the Royal Society B 375(1813): 20200079.		Fusco, G., and A. Minelli A. 2019. The biology of reproduction. Cambridge University Press.
Sceloporus_jarrovii	Chordata	Reptilia	Squamata	Phrynosomatidae	Sceloporus	jarrovii	1	15.237	2.434	52.677	70.347	Friesen et al. 2020	Fusco and Minelli 2019				Friesen, C. R., A. F. Kahrl, and M. Olsson. 2020. Sperm competition in squamate reptiles. Philosophical Transactions of the Royal Society B 375(1813): 20200079.		Fusco, G., and A. Minelli A. 2019. The biology of reproduction. Cambridge University Press.
Sceloporus_magister	Chordata	Reptilia	Squamata	Phrynosomatidae	Sceloporus	magister	1	17.611	2.809	61.155	81.574	Friesen et al. 2020	Fusco and Minelli 2019				Friesen, C. R., A. F. Kahrl, and M. Olsson. 2020. Sperm competition in squamate reptiles. Philosophical Transactions of the Royal Society B 375(1813): 20200079.		Fusco, G., and A. Minelli A. 2019. The biology of reproduction. Cambridge University Press.
Urosaurus_ornatus	Chordata	Reptilia	Squamata	Phrynosomatidae	Urosaurus	ornatus	1	18.049	3.609	65.665	87.324	Friesen et al. 2020	Fusco and Minelli 2019				Friesen, C. R., A. F. Kahrl, and M. Olsson. 2020. Sperm competition in squamate reptiles. Philosophical Transactions of the Royal Society B 375(1813): 20200079.		Fusco, G., and A. Minelli A. 2019. The biology of reproduction. Cambridge University Press.
Uta_stansburiana	Chordata	Reptilia	Squamata	Phrynosomatidae	Uta	stansburiana	1	20.359	3.857	69.222	93.438	Friesen et al. 2020	Fusco and Minelli 2019				Friesen, C. R., A. F. Kahrl, and M. Olsson. 2020. Sperm competition in squamate reptiles. Philosophical Transactions of the Royal Society B 375(1813): 20200079.		Fusco, G., and A. Minelli A. 2019. The biology of reproduction. Cambridge University Press.
Phrynosoma_solare	Chordata	Reptilia	Squamata	Phrynosomatidae	Phrynosoma	solare	1	18.419	4.789	77.444	100.651	Friesen et al. 2020	Fusco and Minelli 2019				Friesen, C. R., A. F. Kahrl, and M. Olsson. 2020. Sperm competition in squamate reptiles. Philosophical Transactions of the Royal Society B 375(1813): 20200079.		Fusco, G., and A. Minelli A. 2019. The biology of reproduction. Cambridge University Press.
Phrynosoma_modestum	Chordata	Reptilia	Squamata	Phrynosomatidae	Phrynosoma	modestum	1	19.107	4.503	74.517	98.128	Friesen et al. 2020	Fusco and Minelli 2019				Friesen, C. R., A. F. Kahrl, and M. Olsson. 2020. Sperm competition in squamate reptiles. Philosophical Transactions of the Royal Society B 375(1813): 20200079.		Fusco, G., and A. Minelli A. 2019. The biology of reproduction. Cambridge University Press.
Phrynosoma_cornutum	Chordata	Reptilia	Squamata	Phrynosomatidae	Phrynosoma	cornutum	1	19.333	4.917	67.064	91.314	Friesen et al. 2020	Fusco and Minelli 2019				Friesen, C. R., A. F. Kahrl, and M. Olsson. 2020. Sperm competition in squamate reptiles. Philosophical Transactions of the Royal Society B 375(1813): 20200079.		Fusco, G., and A. Minelli A. 2019. The biology of reproduction. Cambridge University Press.
Callisaurus_draconoides	Chordata	Reptilia	Squamata	Phrynosomatidae	Callisaurus	draconoides	1	20.694	4.386	79.321	104.4	Friesen et al. 2020	Fusco and Minelli 2019				Friesen, C. R., A. F. Kahrl, and M. Olsson. 2020. Sperm competition in squamate reptiles. Philosophical Transactions of the Royal Society B 375(1813): 20200079.		Fusco, G., and A. Minelli A. 2019. The biology of reproduction. Cambridge University Press.
Cophosaurus_texanus	Chordata	Reptilia	Squamata	Phrynosomatidae	Cophosaurus	texanus	1	22.331	4.666	84.76	111.757	Friesen et al. 2020	Fusco and Minelli 2019				Friesen, C. R., A. F. Kahrl, and M. Olsson. 2020. Sperm competition in squamate reptiles. Philosophical Transactions of the Royal Society B 375(1813): 20200079.		Fusco, G., and A. Minelli A. 2019. The biology of reproduction. Cambridge University Press.
Iguana_iguana	Chordata	Reptilia	Squamata	Iguanidae	Iguana	iguana	1	18.22	3.36	49.5	71.08	Vieira et al. 2005	Fusco and Minelli 2019				Vieira, G. H. C., G. R. Colli, and S. N. Báo. 2005. Phylogenetic relationships of corytophanid lizards (Iguania, Squamata, Reptilia) based on partitioned and total evidence analyses of sperm morphology, gross morphology, and DNA data. Zoologica Scripta 34(6): 605-625.		Fusco, G., and A. Minelli A. 2019. The biology of reproduction. Cambridge University Press.
Crotaphytus_bicinctores	Chordata	Reptilia	Squamata	Crotaphytidae	Crotaphytus	bicinctores	1	19.88	4.06	72.5	96.44	Vieira et al. 2007	Fusco and Minelli 2019				Vieira, G. H. C., L. D. Cunha, D. M. Scheltinga, F. Glaw, G. R. Colli, and S. N. Báo. 2007. Sperm ultrastructure of hoplocercid and oplurid lizards (Sauropsida, Squamata, Iguania) and the phylogeny of Iguania. Journal of Zoological Systematics and Evolutionary Research 45(39): 230-241.		Fusco, G., and A. Minelli A. 2019. The biology of reproduction. Cambridge University Press.
Gambelia_wislizenii	Chordata	Reptilia	Squamata	Crotaphytidae	Gambelia	wislizenii	1	20.15	5.07	77.52	102.74	Vieira et al. 2007	Fusco and Minelli 2019				Vieira, G. H. C., L. D. Cunha, D. M. Scheltinga, F. Glaw, G. R. Colli, and S. N. Báo. 2007. Sperm ultrastructure of hoplocercid and oplurid lizards (Sauropsida, Squamata, Iguania) and the phylogeny of Iguania. Journal of Zoological Systematics and Evolutionary Research 45(39): 230-241.		Fusco, G., and A. Minelli A. 2019. The biology of reproduction. Cambridge University Press.
Tropidurus_torquatus	Chordata	Reptilia	Squamata	Tropiduridae	Tropidurus	torquatus	1	19.53	2.63	70.67	92.83	Vieira et al. 2005	Fusco and Minelli 2019				Vieira, G. H. C., G. R. Colli, and S. N. Báo. 2005. Phylogenetic relationships of corytophanid lizards (Iguania, Squamata, Reptilia) based on partitioned and total evidence analyses of sperm morphology, gross morphology, and DNA data. Zoologica Scripta 34(6): 605-625.		Fusco, G., and A. Minelli A. 2019. The biology of reproduction. Cambridge University Press.
Diporiphora_bilineata	Chordata	Reptilia	Squamata	Agamidae	Diporiphora	bilineata	1	12.1	4.05	50.36	66.51	Vieira et al. 2007	Fusco and Minelli 2019				Vieira, G. H. C., L. D. Cunha, D. M. Scheltinga, F. Glaw, G. R. Colli, and S. N. Báo. 2007. Sperm ultrastructure of hoplocercid and oplurid lizards (Sauropsida, Squamata, Iguania) and the phylogeny of Iguania. Journal of Zoological Systematics and Evolutionary Research 45(39): 230-241.		Fusco, G., and A. Minelli A. 2019. The biology of reproduction. Cambridge University Press.
Thamnodynastes_lanei	Chordata	Reptilia	Squamata	Colubridae	Thamnodynastes	hypoconia	1	11.89	97.09	33.86	132.85	Tourmente et al. 2009	Fusco and Minelli 2019				Tourmente, M., M. Gomendio, E. R. S. Roldan, L. C. Giojalas, and M. Chiaraviglio. 2009. Sperm competition and reproductive mode influence sperm dimensions and structure among snakes. Evolution 63(10): 2513-2524.		Fusco, G., and A. Minelli A. 2019. The biology of reproduction. Cambridge University Press.
Tomodon_dorsatus	Chordata	Reptilia	Squamata	Colubridae	Tomodon	ocellatus	1	11.48	58.62	30.36	100.69	Tourmente et al. 2009	Fusco and Minelli 2019				Tourmente, M., M. Gomendio, E. R. S. Roldan, L. C. Giojalas, and M. Chiaraviglio. 2009. Sperm competition and reproductive mode influence sperm dimensions and structure among snakes. Evolution 63(10): 2513-2524.		Fusco, G., and A. Minelli A. 2019. The biology of reproduction. Cambridge University Press.
Tachymenis_peruviana	Chordata	Reptilia	Squamata	Colubridae	Tachymenis	chilensis	1	11.52	48.48	35.51	95.51	Tourmente et al. 2009	Fusco and Minelli 2019				Tourmente, M., M. Gomendio, E. R. S. Roldan, L. C. Giojalas, and M. Chiaraviglio. 2009. Sperm competition and reproductive mode influence sperm dimensions and structure among snakes. Evolution 63(10): 2513-2524.		Fusco, G., and A. Minelli A. 2019. The biology of reproduction. Cambridge University Press.
Pseudotomodon_trigonatus	Chordata	Reptilia	Squamata	Colubridae	Pseudotomodon	trigonatus	1	11.14	61.57	30.6	103.3	Tourmente et al. 2009	Fusco and Minelli 2019				Tourmente, M., M. Gomendio, E. R. S. Roldan, L. C. Giojalas, and M. Chiaraviglio. 2009. Sperm competition and reproductive mode influence sperm dimensions and structure among snakes. Evolution 63(10): 2513-2524.		Fusco, G., and A. Minelli A. 2019. The biology of reproduction. Cambridge University Press.
Helicops_angulatus	Chordata	Reptilia	Squamata	Colubridae	Helicops	leopardinus	1	11.64	51.51	29.76	92.9	Tourmente et al. 2009	Fusco and Minelli 2019				Tourmente, M., M. Gomendio, E. R. S. Roldan, L. C. Giojalas, and M. Chiaraviglio. 2009. Sperm competition and reproductive mode influence sperm dimensions and structure among snakes. Evolution 63(10): 2513-2524.		Fusco, G., and A. Minelli A. 2019. The biology of reproduction. Cambridge University Press.
Mussurana_bicolor	Chordata	Reptilia	Squamata	Colubridae	Mussurana	bicolor	1	11.92	62.02	31.45	105.39	Tourmente et al. 2009	Fusco and Minelli 2019				Tourmente, M., M. Gomendio, E. R. S. Roldan, L. C. Giojalas, and M. Chiaraviglio. 2009. Sperm competition and reproductive mode influence sperm dimensions and structure among snakes. Evolution 63(10): 2513-2524.		Fusco, G., and A. Minelli A. 2019. The biology of reproduction. Cambridge University Press.
Phimophis_vittatus	Chordata	Reptilia	Squamata	Colubridae	Phimophis	vittatus	1	10.75	59.74	29.84	100.33	Tourmente et al. 2009	Fusco and Minelli 2019				Tourmente, M., M. Gomendio, E. R. S. Roldan, L. C. Giojalas, and M. Chiaraviglio. 2009. Sperm competition and reproductive mode influence sperm dimensions and structure among snakes. Evolution 63(10): 2513-2524.		Fusco, G., and A. Minelli A. 2019. The biology of reproduction. Cambridge University Press.
Oxyrhopus_rhombifer	Chordata	Reptilia	Squamata	Colubridae	Oxyrhopus	rhombifer	1	10.96	62.76	30.56	104.29	Tourmente et al. 2009	Fusco and Minelli 2019				Tourmente, M., M. Gomendio, E. R. S. Roldan, L. C. Giojalas, and M. Chiaraviglio. 2009. Sperm competition and reproductive mode influence sperm dimensions and structure among snakes. Evolution 63(10): 2513-2524.		Fusco, G., and A. Minelli A. 2019. The biology of reproduction. Cambridge University Press.
Erythrolamprus_poecilogyrus	Chordata	Reptilia	Squamata	Colubridae	Liophis	poecilogyrus	1	11.9	107.66	38.5	158.06	Tourmente et al. 2009	Fusco and Minelli 2019				Tourmente, M., M. Gomendio, E. R. S. Roldan, L. C. Giojalas, and M. Chiaraviglio. 2009. Sperm competition and reproductive mode influence sperm dimensions and structure among snakes. Evolution 63(10): 2513-2524.		Fusco, G., and A. Minelli A. 2019. The biology of reproduction. Cambridge University Press.
Erythrolamprus_almadensis	Chordata	Reptilia	Squamata	Colubridae	Liophis	almadensis	1	12.33	101.94	36.84	150.87	Tourmente et al. 2009	Fusco and Minelli 2019				Tourmente, M., M. Gomendio, E. R. S. Roldan, L. C. Giojalas, and M. Chiaraviglio. 2009. Sperm competition and reproductive mode influence sperm dimensions and structure among snakes. Evolution 63(10): 2513-2524.		Fusco, G., and A. Minelli A. 2019. The biology of reproduction. Cambridge University Press.
Xenodon_dorbignyi	Chordata	Reptilia	Squamata	Colubridae	Xenodon	dorbignyi	1	11.59	95.24	33.32	140.15	Tourmente et al. 2009	Fusco and Minelli 2019				Tourmente, M., M. Gomendio, E. R. S. Roldan, L. C. Giojalas, and M. Chiaraviglio. 2009. Sperm competition and reproductive mode influence sperm dimensions and structure among snakes. Evolution 63(10): 2513-2524.		Fusco, G., and A. Minelli A. 2019. The biology of reproduction. Cambridge University Press.
Xenodon_merremii	Chordata	Reptilia	Squamata	Colubridae	Xenodon	merremi	1	11.45	111.53	36.47	159.45	Tourmente et al. 2009	Fusco and Minelli 2019				Tourmente, M., M. Gomendio, E. R. S. Roldan, L. C. Giojalas, and M. Chiaraviglio. 2009. Sperm competition and reproductive mode influence sperm dimensions and structure among snakes. Evolution 63(10): 2513-2524.		Fusco, G., and A. Minelli A. 2019. The biology of reproduction. Cambridge University Press.
Philodryas_psammophidea	Chordata	Reptilia	Squamata	Colubridae	Philodryas	psammophidea	1	10.66	59.91	28.53	99.1	Tourmente et al. 2009	Fusco and Minelli 2019				Tourmente, M., M. Gomendio, E. R. S. Roldan, L. C. Giojalas, and M. Chiaraviglio. 2009. Sperm competition and reproductive mode influence sperm dimensions and structure among snakes. Evolution 63(10): 2513-2524.		Fusco, G., and A. Minelli A. 2019. The biology of reproduction. Cambridge University Press.
Philodryas_patagoniensis	Chordata	Reptilia	Squamata	Colubridae	Philodryas	patagoniensis	1	10.97	57.11	27.41	95.49	Tourmente et al. 2009	Fusco and Minelli 2019				Tourmente, M., M. Gomendio, E. R. S. Roldan, L. C. Giojalas, and M. Chiaraviglio. 2009. Sperm competition and reproductive mode influence sperm dimensions and structure among snakes. Evolution 63(10): 2513-2524.		Fusco, G., and A. Minelli A. 2019. The biology of reproduction. Cambridge University Press.
Leptodeira_annulata_annulata	Chordata	Reptilia	Squamata	Colubridae	Leptodeira	annulata	1	12.17	60.34	31.05	103.55	Tourmente et al. 2009	Fusco and Minelli 2019				Tourmente, M., M. Gomendio, E. R. S. Roldan, L. C. Giojalas, and M. Chiaraviglio. 2009. Sperm competition and reproductive mode influence sperm dimensions and structure among snakes. Evolution 63(10): 2513-2524.		Fusco, G., and A. Minelli A. 2019. The biology of reproduction. Cambridge University Press.
Dipsas_peruana	Chordata	Reptilia	Squamata	Colubridae	Sibynomorphus	turgidus	1	11.29	72.37	34.1	117.76	Tourmente et al. 2009	Fusco and Minelli 2019				Tourmente, M., M. Gomendio, E. R. S. Roldan, L. C. Giojalas, and M. Chiaraviglio. 2009. Sperm competition and reproductive mode influence sperm dimensions and structure among snakes. Evolution 63(10): 2513-2524.		Fusco, G., and A. Minelli A. 2019. The biology of reproduction. Cambridge University Press.
Thamnophis_radix	Chordata	Reptilia	Squamata	Colubridae	Thamnophis	radix	1	9.99	59.12	27.72	96.82	Friesen et al. 2017	Fusco and Minelli 2019				Friesen, C. R., E. J. Uhrig, E. J. Bentz, L. A. Blakemore, and R. T. Mason. 2017. Correlated evolution of sexually selected traits: interspecific variation in ejaculates, sperm morphology, copulatory mate guarding, and body size in two sympatric species of garter snakes. Behavioral Ecology and Sociobiology 71(12): 180.		Fusco, G., and A. Minelli A. 2019. The biology of reproduction. Cambridge University Press.
Thamnophis_sirtalis	Chordata	Reptilia	Squamata	Colubridae	Thamnophis	sirtalis	1	10.09	63.3	26.31	99.64	Friesen et al. 2017	Fusco and Minelli 2019				Friesen, C. R., E. J. Uhrig, E. J. Bentz, L. A. Blakemore, and R. T. Mason. 2017. Correlated evolution of sexually selected traits: interspecific variation in ejaculates, sperm morphology, copulatory mate guarding, and body size in two sympatric species of garter snakes. Behavioral Ecology and Sociobiology 71(12): 180.		Fusco, G., and A. Minelli A. 2019. The biology of reproduction. Cambridge University Press.
Leptophis_ahaetulla	Chordata	Reptilia	Squamata	Colubridae	Leptophis	ahaethula	1	10.99	52.87	29.6	93.94	Tourmente et al. 2009	Fusco and Minelli 2019				Tourmente, M., M. Gomendio, E. R. S. Roldan, L. C. Giojalas, and M. Chiaraviglio. 2009. Sperm competition and reproductive mode influence sperm dimensions and structure among snakes. Evolution 63(10): 2513-2524.		Fusco, G., and A. Minelli A. 2019. The biology of reproduction. Cambridge University Press.
Chironius_quadricarinatus	Chordata	Reptilia	Squamata	Colubridae	Chironius	quadricarinatus	1	11.79	64.83	29.51	106.2	Tourmente et al. 2009	Fusco and Minelli 2019				Tourmente, M., M. Gomendio, E. R. S. Roldan, L. C. Giojalas, and M. Chiaraviglio. 2009. Sperm competition and reproductive mode influence sperm dimensions and structure among snakes. Evolution 63(10): 2513-2524.		Fusco, G., and A. Minelli A. 2019. The biology of reproduction. Cambridge University Press.
Micrurus_altirostris	Chordata	Reptilia	Squamata	Elapidae	Micrurus	altirostris	1	10.09	57.53	34.98	102.6	Coeti et al. 2021	Fusco and Minelli 2019				Coeti, R. Z., M. M. Antoniazzi, and R. Sánchez Gutiérrez. 2021. Sperm storage in coral snakes: a spermatozoa ultrastructural approach (Serpentes: Elapidae). Zoologischer Anzeiger.290: 49-57.		Fusco, G., and A. Minelli A. 2019. The biology of reproduction. Cambridge University Press.
Micrurus_frontalis	Chordata	Reptilia	Squamata	Elapidae	Micrurus	frontalis	1	10.26	64.37	31.57	106.2	Tourmente et al. 2009	Fusco and Minelli 2019				Tourmente, M., M. Gomendio, E. R. S. Roldan, L. C. Giojalas, and M. Chiaraviglio. 2009. Sperm competition and reproductive mode influence sperm dimensions and structure among snakes. Evolution 63(10): 2513-2524.		Fusco, G., and A. Minelli A. 2019. The biology of reproduction. Cambridge University Press.
Micrurus_pyrrhocryptus	Chordata	Reptilia	Squamata	Elapidae	Micrurus	pyrrhocryptus	1	10.53	60.81	29.76	101.1	Tourmente et al. 2009	Fusco and Minelli 2019				Tourmente, M., M. Gomendio, E. R. S. Roldan, L. C. Giojalas, and M. Chiaraviglio. 2009. Sperm competition and reproductive mode influence sperm dimensions and structure among snakes. Evolution 63(10): 2513-2524.		Fusco, G., and A. Minelli A. 2019. The biology of reproduction. Cambridge University Press.
Micrurus_surinamensis	Chordata	Reptilia	Squamata	Elapidae	Micrurus	surinamensis	1	9.83	57.33	33.24	100.4	Coeti et al. 2021	Fusco and Minelli 2019				Coeti, R. Z., M. M. Antoniazzi, and R. Sánchez Gutiérrez. 2021. Sperm storage in coral snakes: a spermatozoa ultrastructural approach (Serpentes: Elapidae). Zoologischer Anzeiger.290: 49-57.		Fusco, G., and A. Minelli A. 2019. The biology of reproduction. Cambridge University Press.
Micrurus_corallinus	Chordata	Reptilia	Squamata	Elapidae	Micrurus	corallinus	1	9.28	57.07	30.08	96.44	Coeti et al. 2021	Fusco and Minelli 2019				Coeti, R. Z., M. M. Antoniazzi, and R. Sánchez Gutiérrez. 2021. Sperm storage in coral snakes: a spermatozoa ultrastructural approach (Serpentes: Elapidae). Zoologischer Anzeiger.290: 49-57.		Fusco, G., and A. Minelli A. 2019. The biology of reproduction. Cambridge University Press.
Bothrops_insularis	Chordata	Reptilia	Squamata	Viperidae	Bothrops	insularis	1	11.45	54.3	32.69	98.44	Silva et al. 2015	Fusco and Minelli 2019				Silva, K. B., Zogno, M. A., Camillo, A. B., Pereira, R. J. G., and Almeida-Santos, S. M. 2015. Annual changes in seminal variables of golden lanchead pitvipers (Bothrops insularis) maintained in captivity. Animal reproduction science 163: 144-150.		Fusco, G., and A. Minelli A. 2019. The biology of reproduction. Cambridge University Press.
Bothrops_diporus	Chordata	Reptilia	Squamata	Viperidae	Bothrops	diporus	1	11.49	48.34	25.92	85.75	Tourmente et al. 2009	Fusco and Minelli 2019				Tourmente, M., M. Gomendio, E. R. S. Roldan, L. C. Giojalas, and M. Chiaraviglio. 2009. Sperm competition and reproductive mode influence sperm dimensions and structure among snakes. Evolution 63(10): 2513-2524.		Fusco, G., and A. Minelli A. 2019. The biology of reproduction. Cambridge University Press.
Bothrops_ammodytoides	Chordata	Reptilia	Squamata	Viperidae	Bothrops	ammodytoides	1	10.59	49.54	27.76	87.89	Tourmente et al. 2009	Fusco and Minelli 2019				Tourmente, M., M. Gomendio, E. R. S. Roldan, L. C. Giojalas, and M. Chiaraviglio. 2009. Sperm competition and reproductive mode influence sperm dimensions and structure among snakes. Evolution 63(10): 2513-2524.		Fusco, G., and A. Minelli A. 2019. The biology of reproduction. Cambridge University Press.
Bothrops_alternatus	Chordata	Reptilia	Squamata	Viperidae	Bothrops	alternatus	1	11.57	51.28	25.32	88.19	Tourmente et al. 2009	Fusco and Minelli 2019				Tourmente, M., M. Gomendio, E. R. S. Roldan, L. C. Giojalas, and M. Chiaraviglio. 2009. Sperm competition and reproductive mode influence sperm dimensions and structure among snakes. Evolution 63(10): 2513-2524.		Fusco, G., and A. Minelli A. 2019. The biology of reproduction. Cambridge University Press.
Crotalus_durissus	Chordata	Reptilia	Squamata	Viperidae	Crotalus	durissus	1	11.29	50.02	29	90.31	Tourmente et al. 2009	Fusco and Minelli 2019				Tourmente, M., M. Gomendio, E. R. S. Roldan, L. C. Giojalas, and M. Chiaraviglio. 2009. Sperm competition and reproductive mode influence sperm dimensions and structure among snakes. Evolution 63(10): 2513-2524.		Fusco, G., and A. Minelli A. 2019. The biology of reproduction. Cambridge University Press.
Boa_constrictor	Chordata	Reptilia	Squamata	Boidae	Boa	constrictor	1	11.6	35.88	43.52	90.95	Tourmente et al. 2009	Fusco and Minelli 2019				Tourmente, M., M. Gomendio, E. R. S. Roldan, L. C. Giojalas, and M. Chiaraviglio. 2009. Sperm competition and reproductive mode influence sperm dimensions and structure among snakes. Evolution 63(10): 2513-2524.		Fusco, G., and A. Minelli A. 2019. The biology of reproduction. Cambridge University Press.
Crocodilurus_amazonicus	Chordata	Reptilia	Squamata	Teiidae	Crocodilurus	amazonicus	1	16.6	3.7	63.85	84.15	Colli et al. 2007	Fusco and Minelli 2019				Colli, G. R., R. D. Teixeira, D. M. Scheltinga, D. O. Mesquita, H. C. Wiederhecker, and S. N. Báo. 2007. Comparative study of sperm ultrastructure of five species of teiid lizards (Teiidae, Squamata), and Cercosaura ocellata (Gymnophthalmidae, Squamata). Tissue and Cell 39(1): 59-78.		Fusco, G., and A. Minelli A. 2019. The biology of reproduction. Cambridge University Press.
Dracaena_guianensis	Chordata	Reptilia	Squamata	Teiidae	Dracaena	guianensis	1	18.08	3.82	66.66	88.56	Colli et al. 2007	Fusco and Minelli 2019				Colli, G. R., R. D. Teixeira, D. M. Scheltinga, D. O. Mesquita, H. C. Wiederhecker, and S. N. Báo. 2007. Comparative study of sperm ultrastructure of five species of teiid lizards (Teiidae, Squamata), and Cercosaura ocellata (Gymnophthalmidae, Squamata). Tissue and Cell 39(1): 59-78.		Fusco, G., and A. Minelli A. 2019. The biology of reproduction. Cambridge University Press.
Tupinambis_teguixin	Chordata	Reptilia	Squamata	Teiidae	Tupinambis	teguixin	1	19	3.59	61.71	84.3	Colli et al. 2007	Fusco and Minelli 2019				Colli, G. R., R. D. Teixeira, D. M. Scheltinga, D. O. Mesquita, H. C. Wiederhecker, and S. N. Báo. 2007. Comparative study of sperm ultrastructure of five species of teiid lizards (Teiidae, Squamata), and Cercosaura ocellata (Gymnophthalmidae, Squamata). Tissue and Cell 39(1): 59-78.		Fusco, G., and A. Minelli A. 2019. The biology of reproduction. Cambridge University Press.
Tupinambis_quadrilineatus	Chordata	Reptilia	Squamata	Teiidae	Tupinambis	quadrilineatus	1	23.5	3.3	55.5	82.3	Tavarez-Bastos et al. 2002	Fusco and Minelli 2019				Tavares‐Bastos, L., R. D. Teixeira, G. R. Colli, and S. N. Báo. 2002. Polymorphism in the sperm ultrastructure among four species of lizards in the genus Tupinambis (Squamata: Teiidae). Acta Zoologica 83(4): 297-307.		Fusco, G., and A. Minelli A. 2019. The biology of reproduction. Cambridge University Press.
Salvator_merianae	Chordata	Reptilia	Squamata	Teiidae	Tupinambis	merianae	1	13.64	5.19	59.97	78.8	Blengini et al. 2014	Fusco and Minelli 2019				Blengini, C. S., Sergio, N., Gabriela, C., Giojalas, L. C., & Margarita, C. 2014. Variability in sperm form and function in the context of sperm competition risk in two Tupinambis lizards. Ecology and Evolution, 4(21): 4080-4092.		Fusco, G., and A. Minelli A. 2019. The biology of reproduction. Cambridge University Press.
Salvator_duseni	Chordata	Reptilia	Squamata	Teiidae	Tupinambis	duseni	1	23.5	3.3	55.5	82.3	Tavarez-Bastos et al. 2002	Fusco and Minelli 2019				Tavares‐Bastos, L., R. D. Teixeira, G. R. Colli, and S. N. Báo. 2002. Polymorphism in the sperm ultrastructure among four species of lizards in the genus Tupinambis (Squamata: Teiidae). Acta Zoologica 83(4): 297-307.		Fusco, G., and A. Minelli A. 2019. The biology of reproduction. Cambridge University Press.
Salvator_rufescens	Chordata	Reptilia	Squamata	Teiidae	Tupinambis	rufescens	1	13.28	4.94	57.69	75.91	Blengini et al. 2014	Fusco and Minelli 2019				Blengini, C. S., Sergio, N., Gabriela, C., Giojalas, L. C., & Margarita, C. 2014. Variability in sperm form and function in the context of sperm competition risk in two Tupinambis lizards. Ecology and Evolution, 4(21): 4080-4092.		Fusco, G., and A. Minelli A. 2019. The biology of reproduction. Cambridge University Press.
Callopistes_flavipunctatus	Chordata	Reptilia	Squamata	Teiidae	Callopistes	flavipunctatus	1	16.81	1.82	85.56	104.19	Colli et al. 2007	Fusco and Minelli 2019				Colli, G. R., R. D. Teixeira, D. M. Scheltinga, D. O. Mesquita, H. C. Wiederhecker, and S. N. Báo. 2007. Comparative study of sperm ultrastructure of five species of teiid lizards (Teiidae, Squamata), and Cercosaura ocellata (Gymnophthalmidae, Squamata). Tissue and Cell 39(1): 59-78.		Fusco, G., and A. Minelli A. 2019. The biology of reproduction. Cambridge University Press.
Aspidoscelis_sexlineatus	Chordata	Reptilia	Squamata	Teiidae	Aspidoscelis	sexlineata	1	10.83	3.48	40.25	54.56	Colli et al. 2007	Fusco and Minelli 2019				Colli, G. R., R. D. Teixeira, D. M. Scheltinga, D. O. Mesquita, H. C. Wiederhecker, and S. N. Báo. 2007. Comparative study of sperm ultrastructure of five species of teiid lizards (Teiidae, Squamata), and Cercosaura ocellata (Gymnophthalmidae, Squamata). Tissue and Cell 39(1): 59-78.		Fusco, G., and A. Minelli A. 2019. The biology of reproduction. Cambridge University Press.
Aspidoscelis_gularis	Chordata	Reptilia	Squamata	Teiidae	Aspidoscelis	gularis	1	10.83	3.48	40.25	54.56	Teixeira et al. 2002	Fusco and Minelli 2019				Teixeira, R. D., D. M. Scheltinga, S. E. Trauth, G. R. Colli, and S. N. Báo. 2002. A comparative ultrastructural study of spermatozoa of the teiid lizards Cnemidophorus gularis gularis, Cnemidophorus ocellifer, and Kentropyx altamazonica (Reptilia, Squamata, Teiidae). Tissue and Cell 34(3): 135-142.		Fusco, G., and A. Minelli A. 2019. The biology of reproduction. Cambridge University Press.
Kentropyx_altamazonica	Chordata	Reptilia	Squamata	Teiidae	Kentropyx	altamazonica	1	14.71	7.55	53.64	75.9	Teixeira et al. 2002	Fusco and Minelli 2019				Teixeira, R. D., D. M. Scheltinga, S. E. Trauth, G. R. Colli, and S. N. Báo. 2002. A comparative ultrastructural study of spermatozoa of the teiid lizards Cnemidophorus gularis gularis, Cnemidophorus ocellifer, and Kentropyx altamazonica (Reptilia, Squamata, Teiidae). Tissue and Cell 34(3): 135-142.		Fusco, G., and A. Minelli A. 2019. The biology of reproduction. Cambridge University Press.
Ameivula_ocellifera	Chordata	Reptilia	Squamata	Teiidae	Cnemidophorus	ocellifer	1	13.3	3.35	40.13	56.78	Teixeira et al. 2002	Fusco and Minelli 2019				Teixeira, R. D., D. M. Scheltinga, S. E. Trauth, G. R. Colli, and S. N. Báo. 2002. A comparative ultrastructural study of spermatozoa of the teiid lizards Cnemidophorus gularis gularis, Cnemidophorus ocellifer, and Kentropyx altamazonica (Reptilia, Squamata, Teiidae). Tissue and Cell 34(3): 135-142.		Fusco, G., and A. Minelli A. 2019. The biology of reproduction. Cambridge University Press.
Ameiva_ameiva	Chordata	Reptilia	Squamata	Teiidae	Ameiva	ameiva	1	16.78	4.79	50.45	72.02	Colli et al. 2007	Fusco and Minelli 2019				Colli, G. R., R. D. Teixeira, D. M. Scheltinga, D. O. Mesquita, H. C. Wiederhecker, and S. N. Báo. 2007. Comparative study of sperm ultrastructure of five species of teiid lizards (Teiidae, Squamata), and Cercosaura ocellata (Gymnophthalmidae, Squamata). Tissue and Cell 39(1): 59-78.		Fusco, G., and A. Minelli A. 2019. The biology of reproduction. Cambridge University Press.
Teius_teyou	Chordata	Reptilia	Squamata	Teiidae	Teius	oculatus	1	18.91	3.54	53.2	75.65	Vieira et al. 2005	Fusco and Minelli 2019				Vieira, G. H. C., G. R. Colli, and S. N. Báo. 2005. Phylogenetic relationships of corytophanid lizards (Iguania, Squamata, Reptilia) based on partitioned and total evidence analyses of sperm morphology, gross morphology, and DNA data. Zoologica Scripta 34(6): 605-625.		Fusco, G., and A. Minelli A. 2019. The biology of reproduction. Cambridge University Press.
Dicrodon_guttulatum	Chordata	Reptilia	Squamata	Teiidae	Dicrodon	guttulatum	1	15.6	3.52	54.01	73.13	Colli et al. 2007	Fusco and Minelli 2019				Colli, G. R., R. D. Teixeira, D. M. Scheltinga, D. O. Mesquita, H. C. Wiederhecker, and S. N. Báo. 2007. Comparative study of sperm ultrastructure of five species of teiid lizards (Teiidae, Squamata), and Cercosaura ocellata (Gymnophthalmidae, Squamata). Tissue and Cell 39(1): 59-78.		Fusco, G., and A. Minelli A. 2019. The biology of reproduction. Cambridge University Press.
Micrablepharus_maximiliani	Chordata	Reptilia	Squamata	Gymnophthalmidae	Micrablepharus	maximiliani	1	11	2.5	46.5	60	Teixeira et al. 1999	Fusco and Minelli 2019				Teixeira, R. D., G. R. Colli, and S. N. Báo. 1999. The ultrastructure of the spermatozoa of the worm lizard Amphisbaena alba (Squamata, Amphisbaenidae) and the phylogenetic relationships of amphisbaenians. Canadian Journal of Zoology 77(8): 1254-1264.		Fusco, G., and A. Minelli A. 2019. The biology of reproduction. Cambridge University Press.
Cercosaura_ocellata	Chordata	Reptilia	Squamata	Gymnophthalmidae	Cercosaura	ocellata	1	14.75	2.18	50.57	67.49	Colli et al. 2007	Fusco and Minelli 2019				Colli, G. R., R. D. Teixeira, D. M. Scheltinga, D. O. Mesquita, H. C. Wiederhecker, and S. N. Báo. 2007. Comparative study of sperm ultrastructure of five species of teiid lizards (Teiidae, Squamata), and Cercosaura ocellata (Gymnophthalmidae, Squamata). Tissue and Cell 39(1): 59-78.		Fusco, G., and A. Minelli A. 2019. The biology of reproduction. Cambridge University Press.
Amphisbaena_alba	Chordata	Reptilia	Squamata	Amphisbaenidae	Amphisbaena	alba	1	14.3	4.3	65.7	84.3	Teixeira et al. 1999	Fusco and Minelli 2019				Teixeira, R. D., G. R. Colli, and S. N. Báo. 1999. The ultrastructure of the spermatozoa of the worm lizard Amphisbaena alba (Squamata, Amphisbaenidae) and the phylogenetic relationships of amphisbaenians. Canadian Journal of Zoology 77(8): 1254-1264.		Fusco, G., and A. Minelli A. 2019. The biology of reproduction. Cambridge University Press.
Trachylepis_punctatissima	Chordata	Reptilia	Squamata	Scincoidae	Trachylepis	punctatissima	1	22.63	17.46	103.1	143.19	Verdu-Ricoy et al. 2019	Fusco and Minelli 2019			Y	Verdú-Ricoy, J., T. Matla, M. Gregory, A. Lambiris, A. Jordaan, Z. Zhao, and N. Heideman. 2019. A comparative analysis of testicular sperm morphology in fossorial and surface-living skinks in South Africa. Acta Zoologica. 100(1): 96–107.		Fusco, G., and A. Minelli A. 2019. The biology of reproduction. Cambridge University Press.
Tiliqua_scincoides	Chordata	Reptilia	Squamata	Scincidae	Tiliqua	scincoides	1	9.2	5.5	42.8	57.5	Jamieson et al. 1994b	Fusco and Minelli 2019				Jamieson, B. G. M., and Scheltinga, D. M. 1994b. The ultrastructure of spermatozoa of the Australian skinks. Ctenotus taeniolatus, Carlia pectoralis, and Tiliqua scincoides scincoides (Scincidae, Reptilia). Memoirs of the Queensland Museum 37(1): 181-193.		Fusco, G., and A. Minelli A. 2019. The biology of reproduction. Cambridge University Press.
Acontias_meleagris	Chordata	Reptilia	Squamata	Scincoidae	Acontias	meleagris	1	22.63	8.48	91.9	123.01	Verdu-Ricoy et al. 2019	Fusco and Minelli 2019			Y	Verdú-Ricoy, J., T. Matla, M. Gregory, A. Lambiris, A. Jordaan, Z. Zhao, and N. Heideman. 2019. A comparative analysis of testicular sperm morphology in fossorial and surface-living skinks in South Africa. Acta Zoologica. 100(1): 96–107.		Fusco, G., and A. Minelli A. 2019. The biology of reproduction. Cambridge University Press.
Hemidactylus_mabouia	Chordata	Reptilia	Squamata	Gekkonidae	Hemidactylus	mabouia	1	15.09	11.46	58.93	85.48	Silveira 2009	Fusco and Minelli 2019				Silveira, J. D. A. 2009. Histologia testicular e caracterização dos estádios do ciclo do epitélio seminífero de Hemidactylus mabouia (Moreau de Jonnès, 1818)(Reptilia, Squamata, Sauria, Gekkonidae). Masters Thesis, Universidade Federal de Viçosa, Viçosa, Minas Gerais.		Fusco, G., and A. Minelli A. 2019. The biology of reproduction. Cambridge University Press.
Sphenodon_punctatus	Chordata	Reptilia	Rhynchocephalia	Sphenodontidae	Sphenodon	punctatus	1	59	7.5	75.5	142	Healy and Jamieson 1992	Fusco and Minelli 2019				Healy, J. M., and B. G. M. Jamieson. 1992. Ultrastructure of the spermatozoon of the tuatara (Sphenodon punctatus) and its relevance to the relationships of the Sphenodontida. Philosophical Transactions of the Royal Society B 335(1274): 193–205.		Fusco, G., and A. Minelli A. 2019. The biology of reproduction. Cambridge University Press.
Cyclorana_cryptotis	Chordata	Amphibia	Anura	Hylidae	Cyclorana	cryptotis	0	14	3.3	39	56	Scheltinga 2002	Scheltinga 2002, Byrne et al. 2002				Scheltinga, D. M. 2002. Ultrastructure of Spermatozoa of the Amphibia: Phylogenetic and Taxonomic Implications. Ph.D. Thesis, University of Queensland, Australia.		Scheltinga, D. M. 2002. Ultrastructure of Spermatozoa of the Amphibia: Phylogenetic and Taxonomic Implications. Ph.D. Thesis, University of Queensland, Australia.	Byrne, P. G., J. D. Roberts, and L. W. Simmons. 2002. Sperm competition selects for increased testes mass in Australian frogs. Journal of Evolutionary Biology 15(3): 347 - 355.
Cyclorana_manya	Chordata	Amphibia	Anura	Hylidae	Cyclorana	manya	0	16	5.2	34	55	Scheltinga 2002	Scheltinga 2002, Byrne et al. 2002				Scheltinga, D. M. 2002. Ultrastructure of Spermatozoa of the Amphibia: Phylogenetic and Taxonomic Implications. Ph.D. Thesis, University of Queensland, Australia.		Scheltinga, D. M. 2002. Ultrastructure of Spermatozoa of the Amphibia: Phylogenetic and Taxonomic Implications. Ph.D. Thesis, University of Queensland, Australia.	Byrne, P. G., J. D. Roberts, and L. W. Simmons. 2002. Sperm competition selects for increased testes mass in Australian frogs. Journal of Evolutionary Biology 15(3): 347 - 355.
Cyclorana_brevipes	Chordata	Amphibia	Anura	Hylidae	Cyclorana	brevipes	0	21	5	31.85	57.85	Meyer et al. 1997	Scheltinga 2002, Byrne et al. 2002	Midpoint of head (21-27um), midpiece (4.6-5), tail (47-66) and total (63-97) lengths, aquatic fertilization	Y	Y	Meyer, E., B. G. M. Jamieson, and D. M. Scheltinga. 1997. Sperm ultrastructure of six Australian hylid frogs from two genera (Litoria and Cyclorana): Phylogenetic implications. Journal of Submicroscopic Cytology and Pathology 29(4): 443-451.		Scheltinga, D. M. 2002. Ultrastructure of Spermatozoa of the Amphibia: Phylogenetic and Taxonomic Implications. Ph.D. Thesis, University of Queensland, Australia.	Byrne, P. G., J. D. Roberts, and L. W. Simmons. 2002. Sperm competition selects for increased testes mass in Australian frogs. Journal of Evolutionary Biology 15(3): 347 - 355.
Cyclorana_alboguttata	Chordata	Amphibia	Anura	Hylidae	Cyclorana	alboguttata	0	23	5.5	52	80	Scheltinga 2002	Scheltinga 2002, Byrne et al. 2002				Scheltinga, D. M. 2002. Ultrastructure of Spermatozoa of the Amphibia: Phylogenetic and Taxonomic Implications. Ph.D. Thesis, University of Queensland, Australia.		Scheltinga, D. M. 2002. Ultrastructure of Spermatozoa of the Amphibia: Phylogenetic and Taxonomic Implications. Ph.D. Thesis, University of Queensland, Australia.	Byrne, P. G., J. D. Roberts, and L. W. Simmons. 2002. Sperm competition selects for increased testes mass in Australian frogs. Journal of Evolutionary Biology 15(3): 347 - 355.
Cyclorana_novaehollandiae	Chordata	Amphibia	Anura	Hylidae	Cyclorana	novaehollandiae	0	16	5.5	45	67	Scheltinga 2002	Scheltinga 2002, Byrne et al. 2002				Scheltinga, D. M. 2002. Ultrastructure of Spermatozoa of the Amphibia: Phylogenetic and Taxonomic Implications. Ph.D. Thesis, University of Queensland, Australia.		Scheltinga, D. M. 2002. Ultrastructure of Spermatozoa of the Amphibia: Phylogenetic and Taxonomic Implications. Ph.D. Thesis, University of Queensland, Australia.	Byrne, P. G., J. D. Roberts, and L. W. Simmons. 2002. Sperm competition selects for increased testes mass in Australian frogs. Journal of Evolutionary Biology 15(3): 347 - 355.
Litoria_dahlii	Chordata	Amphibia	Anura	Hylidae	Litoria	dahlii	0	29	14	67	96	Scheltinga 2002	Scheltinga 2002, Byrne et al. 2002				Scheltinga, D. M. 2002. Ultrastructure of Spermatozoa of the Amphibia: Phylogenetic and Taxonomic Implications. Ph.D. Thesis, University of Queensland, Australia.		Scheltinga, D. M. 2002. Ultrastructure of Spermatozoa of the Amphibia: Phylogenetic and Taxonomic Implications. Ph.D. Thesis, University of Queensland, Australia.	Byrne, P. G., J. D. Roberts, and L. W. Simmons. 2002. Sperm competition selects for increased testes mass in Australian frogs. Journal of Evolutionary Biology 15(3): 347 - 355.
Litoria_moorei	Chordata	Amphibia	Anura	Hylidae	Litoria	moorei	0	16	2.3	35	53	Scheltinga 2002	Scheltinga 2002, Byrne et al. 2002				Scheltinga, D. M. 2002. Ultrastructure of Spermatozoa of the Amphibia: Phylogenetic and Taxonomic Implications. Ph.D. Thesis, University of Queensland, Australia.		Scheltinga, D. M. 2002. Ultrastructure of Spermatozoa of the Amphibia: Phylogenetic and Taxonomic Implications. Ph.D. Thesis, University of Queensland, Australia.	Byrne, P. G., J. D. Roberts, and L. W. Simmons. 2002. Sperm competition selects for increased testes mass in Australian frogs. Journal of Evolutionary Biology 15(3): 347 - 355.
Litoria_gracilenta	Chordata	Amphibia	Anura	Hylidae	Litoria	gracilenta	0	14	3.8	27	45	Scheltinga 2002	Scheltinga 2002, Byrne et al. 2002				Scheltinga, D. M. 2002. Ultrastructure of Spermatozoa of the Amphibia: Phylogenetic and Taxonomic Implications. Ph.D. Thesis, University of Queensland, Australia.		Scheltinga, D. M. 2002. Ultrastructure of Spermatozoa of the Amphibia: Phylogenetic and Taxonomic Implications. Ph.D. Thesis, University of Queensland, Australia.	Byrne, P. G., J. D. Roberts, and L. W. Simmons. 2002. Sperm competition selects for increased testes mass in Australian frogs. Journal of Evolutionary Biology 15(3): 347 - 355.
Litoria_xanthomera	Chordata	Amphibia	Anura	Hylidae	Litoria	xanthomera	0	15	2.8	31	48	Scheltinga 2002	Scheltinga 2002, Byrne et al. 2002				Scheltinga, D. M. 2002. Ultrastructure of Spermatozoa of the Amphibia: Phylogenetic and Taxonomic Implications. Ph.D. Thesis, University of Queensland, Australia.		Scheltinga, D. M. 2002. Ultrastructure of Spermatozoa of the Amphibia: Phylogenetic and Taxonomic Implications. Ph.D. Thesis, University of Queensland, Australia.	Byrne, P. G., J. D. Roberts, and L. W. Simmons. 2002. Sperm competition selects for increased testes mass in Australian frogs. Journal of Evolutionary Biology 15(3): 347 - 355.
Litoria_caerulea	Chordata	Amphibia	Anura	Hylidae	Litoria	caerulea	0	16	3.4	29	48	Scheltinga 2002	Scheltinga 2002, Byrne et al. 2002				Scheltinga, D. M. 2002. Ultrastructure of Spermatozoa of the Amphibia: Phylogenetic and Taxonomic Implications. Ph.D. Thesis, University of Queensland, Australia.		Scheltinga, D. M. 2002. Ultrastructure of Spermatozoa of the Amphibia: Phylogenetic and Taxonomic Implications. Ph.D. Thesis, University of Queensland, Australia.	Byrne, P. G., J. D. Roberts, and L. W. Simmons. 2002. Sperm competition selects for increased testes mass in Australian frogs. Journal of Evolutionary Biology 15(3): 347 - 355.
Litoria_andiirrmalin	Chordata	Amphibia	Anura	Hylidae	Litoria	andiirrmalin	0	17	2.6	38	58	Scheltinga 2002	Scheltinga 2002				Scheltinga, D. M. 2002. Ultrastructure of Spermatozoa of the Amphibia: Phylogenetic and Taxonomic Implications. Ph.D. Thesis, University of Queensland, Australia.		Scheltinga, D. M. 2002. Ultrastructure of Spermatozoa of the Amphibia: Phylogenetic and Taxonomic Implications. Ph.D. Thesis, University of Queensland, Australia.
Litoria_lesueurii	Chordata	Amphibia	Anura	Hylidae	Litoria	lesueurii	0	15	2.8	32	50	Scheltinga 2002	Scheltinga 2002, Byrne et al. 2002				Scheltinga, D. M. 2002. Ultrastructure of Spermatozoa of the Amphibia: Phylogenetic and Taxonomic Implications. Ph.D. Thesis, University of Queensland, Australia.		Scheltinga, D. M. 2002. Ultrastructure of Spermatozoa of the Amphibia: Phylogenetic and Taxonomic Implications. Ph.D. Thesis, University of Queensland, Australia.	Byrne, P. G., J. D. Roberts, and L. W. Simmons. 2002. Sperm competition selects for increased testes mass in Australian frogs. Journal of Evolutionary Biology 15(3): 347 - 355.
Litoria_genimaculata	Chordata	Amphibia	Anura	Hylidae	Litoria	genimaculata	0	18	2.4	37	57	Scheltinga 2002	Scheltinga 2002, Byrne et al. 2002				Scheltinga, D. M. 2002. Ultrastructure of Spermatozoa of the Amphibia: Phylogenetic and Taxonomic Implications. Ph.D. Thesis, University of Queensland, Australia.		Scheltinga, D. M. 2002. Ultrastructure of Spermatozoa of the Amphibia: Phylogenetic and Taxonomic Implications. Ph.D. Thesis, University of Queensland, Australia.	Byrne, P. G., J. D. Roberts, and L. W. Simmons. 2002. Sperm competition selects for increased testes mass in Australian frogs. Journal of Evolutionary Biology 15(3): 347 - 355.
Litoria_eucnemis	Chordata	Amphibia	Anura	Hylidae	Litoria	eucnemis	0	14	3.7	32	50	Scheltinga 2002	Scheltinga 2002, Byrne et al. 2002				Scheltinga, D. M. 2002. Ultrastructure of Spermatozoa of the Amphibia: Phylogenetic and Taxonomic Implications. Ph.D. Thesis, University of Queensland, Australia.		Scheltinga, D. M. 2002. Ultrastructure of Spermatozoa of the Amphibia: Phylogenetic and Taxonomic Implications. Ph.D. Thesis, University of Queensland, Australia.	Byrne, P. G., J. D. Roberts, and L. W. Simmons. 2002. Sperm competition selects for increased testes mass in Australian frogs. Journal of Evolutionary Biology 15(3): 347 - 355.
Litoria_pearsoniana	Chordata	Amphibia	Anura	Hylidae	Litoria	pearsoniana	0	15	2.5	26	44	Scheltinga 2002	Scheltinga 2002, Byrne et al. 2002				Scheltinga, D. M. 2002. Ultrastructure of Spermatozoa of the Amphibia: Phylogenetic and Taxonomic Implications. Ph.D. Thesis, University of Queensland, Australia.		Scheltinga, D. M. 2002. Ultrastructure of Spermatozoa of the Amphibia: Phylogenetic and Taxonomic Implications. Ph.D. Thesis, University of Queensland, Australia.	Byrne, P. G., J. D. Roberts, and L. W. Simmons. 2002. Sperm competition selects for increased testes mass in Australian frogs. Journal of Evolutionary Biology 15(3): 347 - 355.
Litoria_nannotis	Chordata	Amphibia	Anura	Hylidae	Litoria	nannotis	0	21	3.4	41	65	Scheltinga 2002	Scheltinga 2002, Byrne et al. 2002				Scheltinga, D. M. 2002. Ultrastructure of Spermatozoa of the Amphibia: Phylogenetic and Taxonomic Implications. Ph.D. Thesis, University of Queensland, Australia.		Scheltinga, D. M. 2002. Ultrastructure of Spermatozoa of the Amphibia: Phylogenetic and Taxonomic Implications. Ph.D. Thesis, University of Queensland, Australia.	Byrne, P. G., J. D. Roberts, and L. W. Simmons. 2002. Sperm competition selects for increased testes mass in Australian frogs. Journal of Evolutionary Biology 15(3): 347 - 355.
Litoria_rheocola	Chordata	Amphibia	Anura	Hylidae	Litoria	rheocola	0	20	2	40	62	Scheltinga 2002	Scheltinga 2002, Byrne et al. 2002				Scheltinga, D. M. 2002. Ultrastructure of Spermatozoa of the Amphibia: Phylogenetic and Taxonomic Implications. Ph.D. Thesis, University of Queensland, Australia.		Scheltinga, D. M. 2002. Ultrastructure of Spermatozoa of the Amphibia: Phylogenetic and Taxonomic Implications. Ph.D. Thesis, University of Queensland, Australia.	Byrne, P. G., J. D. Roberts, and L. W. Simmons. 2002. Sperm competition selects for increased testes mass in Australian frogs. Journal of Evolutionary Biology 15(3): 347 - 355.
Nyctimystes_papua	Chordata	Amphibia	Anura	Hylidae	Nyctimystes	papua	0	23	2	51	76	Scheltinga 2002	Scheltinga 2002				Scheltinga, D. M. 2002. Ultrastructure of Spermatozoa of the Amphibia: Phylogenetic and Taxonomic Implications. Ph.D. Thesis, University of Queensland, Australia.		Scheltinga, D. M. 2002. Ultrastructure of Spermatozoa of the Amphibia: Phylogenetic and Taxonomic Implications. Ph.D. Thesis, University of Queensland, Australia.
Litoria_infrafrenata	Chordata	Amphibia	Anura	Hylidae	Litoria	infrafrenata	0	14	3.1	32	50	Scheltinga 2002	Scheltinga 2002, Byrne et al. 2002				Scheltinga, D. M. 2002. Ultrastructure of Spermatozoa of the Amphibia: Phylogenetic and Taxonomic Implications. Ph.D. Thesis, University of Queensland, Australia.		Scheltinga, D. M. 2002. Ultrastructure of Spermatozoa of the Amphibia: Phylogenetic and Taxonomic Implications. Ph.D. Thesis, University of Queensland, Australia.	Byrne, P. G., J. D. Roberts, and L. W. Simmons. 2002. Sperm competition selects for increased testes mass in Australian frogs. Journal of Evolutionary Biology 15(3): 347 - 355.
Litoria_rubella	Chordata	Amphibia	Anura	Hylidae	Litoria	rubella	0	14	3.3	30	47	Scheltinga 2002	Scheltinga 2002, Byrne et al. 2002				Scheltinga, D. M. 2002. Ultrastructure of Spermatozoa of the Amphibia: Phylogenetic and Taxonomic Implications. Ph.D. Thesis, University of Queensland, Australia.		Scheltinga, D. M. 2002. Ultrastructure of Spermatozoa of the Amphibia: Phylogenetic and Taxonomic Implications. Ph.D. Thesis, University of Queensland, Australia.	Byrne, P. G., J. D. Roberts, and L. W. Simmons. 2002. Sperm competition selects for increased testes mass in Australian frogs. Journal of Evolutionary Biology 15(3): 347 - 355.
Litoria_electrica	Chordata	Amphibia	Anura	Hylidae	Litoria	electrica	0	15	2.8	23	42	Scheltinga 2002	Scheltinga 2002, Byrne et al. 2002				Scheltinga, D. M. 2002. Ultrastructure of Spermatozoa of the Amphibia: Phylogenetic and Taxonomic Implications. Ph.D. Thesis, University of Queensland, Australia.		Scheltinga, D. M. 2002. Ultrastructure of Spermatozoa of the Amphibia: Phylogenetic and Taxonomic Implications. Ph.D. Thesis, University of Queensland, Australia.	Byrne, P. G., J. D. Roberts, and L. W. Simmons. 2002. Sperm competition selects for increased testes mass in Australian frogs. Journal of Evolutionary Biology 15(3): 347 - 355.
Litoria_revelata	Chordata	Amphibia	Anura	Hylidae	Litoria	revelata	0	15	1.8	35	52	Scheltinga 2002	Scheltinga 2002, Byrne et al. 2002				Scheltinga, D. M. 2002. Ultrastructure of Spermatozoa of the Amphibia: Phylogenetic and Taxonomic Implications. Ph.D. Thesis, University of Queensland, Australia.		Scheltinga, D. M. 2002. Ultrastructure of Spermatozoa of the Amphibia: Phylogenetic and Taxonomic Implications. Ph.D. Thesis, University of Queensland, Australia.	Byrne, P. G., J. D. Roberts, and L. W. Simmons. 2002. Sperm competition selects for increased testes mass in Australian frogs. Journal of Evolutionary Biology 15(3): 347 - 355.
Litoria_rothii	Chordata	Amphibia	Anura	Hylidae	Litoria	rothii	0	16	3	27	46	Scheltinga 2002	Scheltinga 2002, Byrne et al. 2002				Scheltinga, D. M. 2002. Ultrastructure of Spermatozoa of the Amphibia: Phylogenetic and Taxonomic Implications. Ph.D. Thesis, University of Queensland, Australia.		Scheltinga, D. M. 2002. Ultrastructure of Spermatozoa of the Amphibia: Phylogenetic and Taxonomic Implications. Ph.D. Thesis, University of Queensland, Australia.	Byrne, P. G., J. D. Roberts, and L. W. Simmons. 2002. Sperm competition selects for increased testes mass in Australian frogs. Journal of Evolutionary Biology 15(3): 347 - 355.
Litoria_peronii	Chordata	Amphibia	Anura	Hylidae	Litoria	peronii	0	16	2.4	27	46	Scheltinga 2002	Scheltinga 2002, Byrne et al. 2002				Scheltinga, D. M. 2002. Ultrastructure of Spermatozoa of the Amphibia: Phylogenetic and Taxonomic Implications. Ph.D. Thesis, University of Queensland, Australia.		Scheltinga, D. M. 2002. Ultrastructure of Spermatozoa of the Amphibia: Phylogenetic and Taxonomic Implications. Ph.D. Thesis, University of Queensland, Australia.	Byrne, P. G., J. D. Roberts, and L. W. Simmons. 2002. Sperm competition selects for increased testes mass in Australian frogs. Journal of Evolutionary Biology 15(3): 347 - 355.
Litoria_adelaidensis	Chordata	Amphibia	Anura	Hylidae	Litoria	adelaidensis	0	16	3.7	32	51	Scheltinga 2002	Scheltinga 2002, Byrne et al. 2002				Scheltinga, D. M. 2002. Ultrastructure of Spermatozoa of the Amphibia: Phylogenetic and Taxonomic Implications. Ph.D. Thesis, University of Queensland, Australia.		Scheltinga, D. M. 2002. Ultrastructure of Spermatozoa of the Amphibia: Phylogenetic and Taxonomic Implications. Ph.D. Thesis, University of Queensland, Australia.	Byrne, P. G., J. D. Roberts, and L. W. Simmons. 2002. Sperm competition selects for increased testes mass in Australian frogs. Journal of Evolutionary Biology 15(3): 347 - 355.
Litoria_inermis	Chordata	Amphibia	Anura	Hylidae	Litoria	inermis	0	17	3.6	30	51	Scheltinga 2002	Scheltinga 2002, Byrne et al. 2002				Scheltinga, D. M. 2002. Ultrastructure of Spermatozoa of the Amphibia: Phylogenetic and Taxonomic Implications. Ph.D. Thesis, University of Queensland, Australia.		Scheltinga, D. M. 2002. Ultrastructure of Spermatozoa of the Amphibia: Phylogenetic and Taxonomic Implications. Ph.D. Thesis, University of Queensland, Australia.	Byrne, P. G., J. D. Roberts, and L. W. Simmons. 2002. Sperm competition selects for increased testes mass in Australian frogs. Journal of Evolutionary Biology 15(3): 347 - 355.
Litoria_pallida	Chordata	Amphibia	Anura	Hylidae	Litoria	pallida	0	14	2.7	30	46	Scheltinga 2002	Scheltinga 2002, Byrne et al. 2002				Scheltinga, D. M. 2002. Ultrastructure of Spermatozoa of the Amphibia: Phylogenetic and Taxonomic Implications. Ph.D. Thesis, University of Queensland, Australia.		Scheltinga, D. M. 2002. Ultrastructure of Spermatozoa of the Amphibia: Phylogenetic and Taxonomic Implications. Ph.D. Thesis, University of Queensland, Australia.	Byrne, P. G., J. D. Roberts, and L. W. Simmons. 2002. Sperm competition selects for increased testes mass in Australian frogs. Journal of Evolutionary Biology 15(3): 347 - 355.
Litoria_freycineti	Chordata	Amphibia	Anura	Hylidae	Litoria	freycineti	0	15	3	35	53	Scheltinga 2002	Scheltinga 2002, Byrne et al. 2002				Scheltinga, D. M. 2002. Ultrastructure of Spermatozoa of the Amphibia: Phylogenetic and Taxonomic Implications. Ph.D. Thesis, University of Queensland, Australia.		Scheltinga, D. M. 2002. Ultrastructure of Spermatozoa of the Amphibia: Phylogenetic and Taxonomic Implications. Ph.D. Thesis, University of Queensland, Australia.	Byrne, P. G., J. D. Roberts, and L. W. Simmons. 2002. Sperm competition selects for increased testes mass in Australian frogs. Journal of Evolutionary Biology 15(3): 347 - 355.
Litoria_nasuta	Chordata	Amphibia	Anura	Hylidae	Litoria	nasuta	0	13	2.8	29	45	Scheltinga 2002	Scheltinga 2002, Byrne et al. 2002				Scheltinga, D. M. 2002. Ultrastructure of Spermatozoa of the Amphibia: Phylogenetic and Taxonomic Implications. Ph.D. Thesis, University of Queensland, Australia.		Scheltinga, D. M. 2002. Ultrastructure of Spermatozoa of the Amphibia: Phylogenetic and Taxonomic Implications. Ph.D. Thesis, University of Queensland, Australia.	Byrne, P. G., J. D. Roberts, and L. W. Simmons. 2002. Sperm competition selects for increased testes mass in Australian frogs. Journal of Evolutionary Biology 15(3): 347 - 355.
[truncated: 260 more rows]

## Sheet: Figure 3
All Species	Head Mean	Head SEM	Midpiece Mean	Midpiece SEM	Principle piece Mean	Principle Piece SEM
	0.0193	0.00021	0.0616	0.00061	0.0437	0.0004
Internal fertilizers	Head Mean	Head SEM	Midpiece Mean	Midpiece SEM	Principle piece Mean	Principle Piece SEM
	0.022	0.00017	0.588	0.0007	0.486	0.0007
External Fertilizers	Head Mean	Head SEM	Midpiece Mean	Midpiece SEM	Principle piece Mean	Principle Piece SEM
	0.0146	0.0002	0.0495	0.0009	0.0365	0.0008
Fish Internal	Head Mean	Head SEM	Midpiece Mean	Midpiece SEM	Principle piece Mean	Principle Piece SEM
[truncated: 15 more rows]
